# Supplementary material for: HDAC6 inhibition reverses long-term doxorubicin-induced cognitive dysfunction by restoring microglia homeostasis and synaptic integrity
Source: Theranostics. 2022 Jan 1;12(2):603–19. doi: 10.7150/thno.67410 (PMC8692908; doi:10.7150/thno.67410)
Supplement: Supplementary file 2 — Supplementary table 1. [file thnov12p0603s2.xlsx]

## Sheet: DOX Gene Set
DOX Gene Set	p_val	avg_log2FC		Description: Genes differentially expressed in doxorubicin-treated mice compared to control mice
Cd84	1.49532e-10	1.32643
Abca9	8.07543e-11	1.20284
Inpp5d	4.34421e-11	1.18727
Pld4	9.27907e-10	1.11721
Gm47283	1.28502e-11	0.927823
Ttr	6.69594e-10	0.869214
Cpne7	0.0151149	0.787935
Col6a1	0.0204595	0.650855
Actn1	0.0010778	0.634601
H2afj	0.0053811	0.606451
Elob	0.0135497	0.593897
Khdrbs3	0.0213075	0.566626
Metap2	0.000532097	0.558322
Pdgfb	0.00111391	0.549266
Crym	0.00163135	0.547549
Gm42756	0.00576626	0.544424
Ndufa5	0.00140538	0.527343
Mrps5	0.00664639	0.510493
Fkbp3	0.0143133	0.509699
Gas7	0.00850026	0.509562
Dguok	0.0218627	0.505734
Zbtb37	0.00126852	0.50125
Cox6c	0.01843	0.500365
Tle5	0.0288102	0.49986
Ube2q1	0.0197797	0.498916
Hcn1	0.0139883	0.496825
Nek6	0.00909168	0.494098
Bcl9	0.0163881	0.49393
Ntng1	0.0117193	0.490668
Grm7	0.00395138	0.48298
Ccdc50	0.0410552	0.476184
Ankrd13d	0.0146785	0.471151
Slc24a5	0.00548361	0.466398
Kctd2	0.0140865	0.460582
Hap1	0.0175976	0.449558
Pds5a	0.0146413	0.447237
Necab2	0.0034455	0.444525
Arl4a	0.00967652	0.444024
H2afz	0.00713187	0.443748
Cfl1	0.0396034	0.441515
P3h3	0.0359833	0.439435
Nrbp2	0.0270843	0.433804
Metap1d	0.0170073	0.427601
Dph6	0.0483304	0.425159
Nefm	0.0202964	0.425011
Pot1b	0.00659203	0.424888
E2f5	0.00867656	0.423894
Sfxn1	0.015972	0.419707
Rad51ap2	0.0234285	0.418597
Snrk	0.0038278	0.417273
Smim26	0.0291523	0.416957
Emc2	0.0351453	0.415468
Rpl24	0.0469334	0.413133
Pfdn1	0.0279924	0.412569
Ccz1	0.0439139	0.408702
Akt1	0.00469808	0.406402
Ncoa3	0.0155047	0.406069
Zwint	0.0212394	0.40394
Sec61a2	0.0306067	0.398875
Abca8b	0.0151119	0.3975
Cd63	0.0431664	0.392944
Adam17	0.0106389	0.392721
Dcp1b	0.0102406	0.391616
Grb14	0.0392687	0.38976
Fam98b	0.0198566	0.388661
Rps3	0.0341962	0.386806
Xndc1	0.0129637	0.385824
Dpm3	0.0499777	0.380426
4930480K15Rik	0.0133346	0.378854
Hdac1	0.0337776	0.373482
Chkb	0.0492138	0.371428
Cct8	0.0295175	0.370751
Rab22a	0.000894134	0.368805
Gak	0.0100084	0.367907
Clip3	0.00755076	0.367737
Gm14703	0.04113	0.366847
Tmem237	0.0426519	0.366518
Canx	0.031439	0.365453
Uqcrq	0.0156484	0.365271
Rnaset2a	0.0374526	0.364547
Sdhaf1	0.00251266	0.362763
Gga1	0.00407743	0.360517
Sh3bgrl3	0.0466664	0.358999
Mcmdc2	0.0249344	0.35824
Cabp1	0.0166689	0.35718
Kptn	0.0490685	0.35583
Ap1b1	0.0394636	0.35547
Spata2l	0.0115619	0.353398
Atp11b	0.0144795	0.352957
Selenok	0.0322426	0.351071
Vps13a	0.0133938	0.350972
Gtf2ird1	0.0266384	0.347829
Zfp932	0.0265795	0.346594
Sox5	0.0307904	0.346452
Smarcc1	0.0207754	0.343829
Setd1a	0.0118492	0.342152
Dym	0.0277666	0.341705
Pnpt1	0.0144095	0.341375
4930430F08Rik	0.0161508	0.340931
Ifnar1	0.022621	0.339961
Cse1l	0.0186336	0.338721
Pop5	0.0409252	0.333626
Rnpc3	0.0131246	0.333561
Iqcb1	0.0164117	0.32968
Aqr	0.0125244	0.327854
Nsmce2	0.0404456	0.327463
Pyroxd1	0.0452267	0.325297
Clns1a	0.01363	0.322972
Dtx4	0.0316664	0.320987
Ssu72	0.0424138	0.320947
Mcee	0.00909462	0.319158
Tnfaip1	0.0297642	0.318231
Ppp4r4	0.0258121	0.31697
H2-T24	0.0103773	0.316043
Nr2f1	0.0343836	0.315994
Mterf2	0.0385891	0.315188
Fabp5	0.0129577	0.314395
Map2	0.0374107	0.313717
9530059O14Rik	0.0449423	0.312573
Ndufa9	0.0486822	0.311345
Fuca1	0.0427856	0.308516
Cacna1d	0.0423951	0.306877
Ckmt1	0.0424206	0.306796
Srpk2	0.0271652	0.30644
Gm26631	0.0296505	0.306305
Arsa	0.0472111	0.305485
Bptf	0.0339801	0.301662
Gm16183	0.0354435	0.301249
Tmem240	0.0455837	0.297911
Snhg9	0.0198279	0.297402
Asph	0.042013	0.293452
Bcap31	0.0149578	0.29292
Ppp2r2c	0.0454621	0.291674
Tmem132b	0.0110749	0.291077
Ptpn5	0.0103927	0.291071
Nprl3	0.0432237	0.290117
Dpp3	0.031285	0.288971
Washc1	0.0418553	0.288162
H3f3a	0.0471244	0.288013
Klhl12	0.0297642	0.287219
Apoe	0.0261013	0.280885
Ddx5	0.0140046	0.277436
Slc38a6	0.0255534	0.27621
Borcs8	0.0385891	0.272281
Nkapd1	0.0247146	0.270002
Fcsk	0.0476849	0.266979
Sipa1l1	0.0434056	0.266518
Abcg4	0.0260119	0.2644
Depdc5	0.0307904	0.262892
Rpl28	0.0442829	0.255409
Hspa14	0.0104487	-0.250504
Arhgef12	0.0447987	-0.250681
Prickle2	0.0450541	-0.250769
Wdr45	0.0403474	-0.251018
A230077H06Rik	0.0429037	-0.251083
Adsl	0.0341908	-0.252611
Lsm14b	0.0336807	-0.253546
Cep97	0.0132696	-0.254492
Fam53b	0.0356711	-0.255011
Elovl1	0.0400372	-0.256317
Xist	0.000839296	-0.25812
Xkr4	0.0272005	-0.2597
Kcnab1	0.0287977	-0.266141
Kif3a	0.0365352	-0.266965
Fxr2	0.0296109	-0.269089
Actn4	0.033669	-0.270063
Lgi3	0.0255703	-0.270507
Sorl1	0.0184851	-0.271987
Dscaml1	0.0468022	-0.272441
Slc35a3	0.011657	-0.274801
Kcna4	0.0293856	-0.275066
Ntan1	0.022808	-0.275509
Hax1	0.0445367	-0.277238
Ube2d1	0.0291382	-0.278589
Retreg2	0.0220401	-0.28484
Lrp1b	0.0406127	-0.286935
Polr3e	0.0432509	-0.287559
P4ha1	0.0213105	-0.288865
Ripk1	0.0475119	-0.288903
Tmem128	0.00954977	-0.290117
Slc35a2	0.00632893	-0.290269
Dmtn	0.0403332	-0.290609
Plekhm1	0.0087825	-0.297139
Cemip	0.0486922	-0.297553
Psma5	0.0179137	-0.298228
Src	0.0233221	-0.29831
Cfap36	0.0495604	-0.299586
Tanc1	0.0468727	-0.301263
Dhx33	0.00336565	-0.301759
Dcaf5	0.0272005	-0.30285
Myt1	0.0364693	-0.303606
Tcf3	0.023912	-0.304515
Per3	0.047134	-0.306537
Dpm1	0.0398086	-0.3069
Cep126	0.039604	-0.306999
Bcl11b	0.0322068	-0.308118
Sass6	0.027699	-0.308827
Taf10	0.0394227	-0.310673
Mamld1	0.0214996	-0.311484
Rpgrip1l	0.0264332	-0.312311
Adk	0.0240175	-0.312315
Hps1	0.0158429	-0.316189
Zfp821	0.00815538	-0.316734
Accs	0.0475119	-0.318872
Yae1d1	0.0490231	-0.320917
Efcab14	0.0150266	-0.321453
Mark3	0.0317699	-0.322711
Hibadh	0.0463186	-0.323171
Pot1a	0.0435047	-0.323311
Pard6a	0.0191191	-0.324569
Man2a2	0.0212715	-0.32718
Slc17a7	0.0185476	-0.328833
Dyrk1a	0.0290579	-0.330759
Osbp2	0.0188132	-0.332768
Mkrn1	0.0444721	-0.334312
Slc6a15	0.0459418	-0.336577
Cadm2	0.037941	-0.336691
Yme1l1	0.0373731	-0.338237
Plxna4	0.0214477	-0.338841
Lbr	0.00679187	-0.340401
Gnb2	0.0311505	-0.340796
Nln	0.0212328	-0.34145
AC156546.1	0.0312561	-0.342103
Gpatch11	0.0372836	-0.345973
Pdlim5	0.0253057	-0.348666
Setbp1	0.00818516	-0.352792
Naxd	0.0267694	-0.354676
Kctd16	0.0100449	-0.35556
Htt	0.0450454	-0.356273
Hivep3	0.0384086	-0.357007
A830082N09Rik	0.00465274	-0.357533
Sgsm2	0.0218685	-0.358031
Cluap1	0.0263581	-0.35839
Camk2b	0.00460894	-0.35921
Cdk19	0.014181	-0.359501
Atp1a1	0.0254654	-0.359547
Faim	0.0130801	-0.359932
Mapkap1	0.0110964	-0.360841
Hdac7	0.0304374	-0.36264
Exoc3	0.0461446	-0.36459
Kidins220	0.0259494	-0.365499
Dhx30	0.0313006	-0.368737
Rimbp2	0.00191065	-0.368798
Cdc5l	0.0259771	-0.369165
Sntb2	0.0235449	-0.3717
Strip1	0.0273511	-0.372278
Kcnj6	0.0219987	-0.372422
Ccdc30	0.00265768	-0.372719
Klf13	0.0222818	-0.373425
Gga2	0.0457005	-0.373536
Phc1	0.0110858	-0.374676
Rhoa	0.0193156	-0.376227
Abca5	0.0182435	-0.376275
Gm4631	0.0139705	-0.379565
Pcbp4	0.0136467	-0.379751
Gm17167	0.0201326	-0.379818
Dlk2	0.0428108	-0.380585
Hrk	0.0140377	-0.380858
Klc2	0.0176316	-0.381067
Wtap	0.00194418	-0.384185
Mrpl23	0.0414919	-0.385945
Wdr91	0.0435742	-0.389375
Ankmy2	0.0249623	-0.390774
Numa1	0.0177449	-0.391885
Cct2	0.0126387	-0.39353
Wwc2	0.0202982	-0.394889
Ptprj	0.00698464	-0.395273
Acvr1b	0.0438931	-0.396049
Kat6a	0.0191928	-0.397181
Atp6v1a	0.0110351	-0.397847
Ccdc12	0.0481651	-0.397864
Slc25a25	0.000508508	-0.398571
Gm20319	0.0381116	-0.3986
Dvl3	0.031306	-0.400077
Strn3	0.0474855	-0.400388
B230307C23Rik	0.0494122	-0.401034
Tbkbp1	0.00398729	-0.402274
Zswim8	0.00659189	-0.405877
Atp2a2	0.0148391	-0.406025
Trpc4ap	0.014706	-0.40649
Eml6	0.0129563	-0.406565
Creg2	0.0478499	-0.411385
Kcnmb4	0.00192041	-0.412337
Slc30a3	0.0224699	-0.412807
Mpp5	0.0288156	-0.414049
2610507B11Rik	0.00315709	-0.414456
Trip4	0.00791441	-0.419598
Tgfbr1	0.0390738	-0.420247
Gad1	0.0225568	-0.420966
Morc3	0.014018	-0.423105
Ttyh1	0.0126821	-0.423414
Pnrc1	0.0201228	-0.426926
Igsf9b	0.0210446	-0.428908
Rhob	0.04113	-0.432534
Cops8	0.000888594	-0.433105
Ablim1	0.0258192	-0.43398
Abl1	0.00391651	-0.434384
Vps13d	0.0159656	-0.435714
Snx3	0.0348195	-0.435743
Rin1	0.0113664	-0.436069
Rin2	0.0227348	-0.436856
Zfyve21	0.0158727	-0.441969
Trim26	0.0157263	-0.443584
Trpm2	0.00776037	-0.443686
1700025G04Rik	0.00556213	-0.44421
Lamtor3	0.00505594	-0.445595
2610037D02Rik	0.00419441	-0.448653
Zfp652	0.00364713	-0.449676
Sh2d5	0.0129874	-0.451284
Hapln2	0.0428012	-0.452328
Mbtd1	0.0117855	-0.45322
Cd34	0.0110858	-0.453741
Tdrkh	0.00748884	-0.456812
Tppp	0.0497695	-0.457649
Sec24c	0.00236199	-0.458812
Camk2n1	0.0251673	-0.458991
Ppp1ca	0.00607185	-0.45992
Ulk2	0.035713	-0.462505
Psmd2	0.0152198	-0.462924
Tnks1bp1	0.0168647	-0.465812
Ube2v2	0.00722555	-0.469488
Dcaf7	0.0407931	-0.469813
Fbrs	0.0449522	-0.472158
Cyth1	0.00427342	-0.474411
Pcmt1	0.0101491	-0.476142
Clock	0.000643779	-0.476495
Dhx9	0.0170916	-0.477485
Fut8	0.0207469	-0.48043
Eprs	0.0287077	-0.489599
Hnrnph3	0.00574012	-0.489959
Atp2b3	0.00417792	-0.490772
Rptor	0.0460464	-0.490985
Klhl5	0.0124057	-0.49745
Zfp644	0.00386911	-0.500491
Purb	0.0284358	-0.501999
Lpar6	0.0325243	-0.5065
Mib2	0.0135393	-0.511903
Caprin1	0.00769088	-0.516826
Hars2	0.00252176	-0.518983
Ctnnal1	0.0124916	-0.520395
Cebpd	0.00552822	-0.526082
Cybc1	0.00620605	-0.52814
Pcf11	0.00185188	-0.528926
5330417C22Rik	0.017368	-0.531589
Ctbp2	0.00290164	-0.533356
Fam220a.1	0.00231275	-0.544403
Atp1b3	0.016262	-0.550473
Msn	1.88898e-05	-0.554972
Timm17a	0.00100894	-0.557954
Scamp5	0.00139567	-0.559001
Tead1	0.0128094	-0.560144
Dock3	0.0027025	-0.560637
Brwd1	0.0128155	-0.561384
Pip5k1c	0.000371056	-0.563121
Psmc3	0.000517996	-0.581488
Pbdc1	0.00024125	-0.587081
Tbpl1	0.00230002	-0.600843
Tmem132a	1.56377e-05	-0.694684
Selenow	0.00644815	-0.719663
Ctsb	0.0172662	-0.746426
Fermt3	3.98161e-07	-0.84633
Slco2b1	1.1999e-10	-1.16803

## Sheet: ACY-1083 Gene Set
ACY-1083 Gene Set	p_val	avg_log2FC		Description: Genes differentially expressed in doxorubicin/ACY-1083-treated mice compared to doxorubicin-treated mice
Kcnip4	1.42e-30	4.0617
Nkain2	1.54e-30	3.99171
Nrg3	1.36e-42	3.96403
Fgf14	4.85e-39	3.68544
Gm35188	1.24e-50	3.50729
Lsamp	3.79e-37	3.49832
Kcnd2	2.18e-29	3.45786
Rbfox1	3.56e-35	3.43793
Lrrtm4	1.87e-25	3.33282
Tenm2	3.12e-31	3.27942
Lrmda	9.16e-44	3.2718
Nlgn1	6.02e-32	3.13666
Fam155a	1.29e-27	3.11769
Plcl1	4.12e-41	3.00505
Fgfr2	1.26e-42	2.85173
Csmd1	1e-26	2.82206
Dab1	1.26e-22	2.80407
Cmss1	2e-45	2.79426
Cadm2	1.6e-31	2.77009
Gm28376	2.41e-26	2.71862
Ldlrad4	2.57e-38	2.69723
Dlg2	3.88e-32	2.6959
Egfem1	7.67e-25	2.67682
Maml2	2.36e-35	2.63777
Dlgap2	2.61e-21	2.62061
Cntnap2	7.6e-20	2.60888
Epha6	2.53e-25	2.6013
Ctnna3	2.45e-28	2.6002
Camk1d	7.15e-42	2.58407
Lingo2	2.18e-20	2.57671
Ikzf1	1.01e-34	2.57432
Tanc2	1.66e-39	2.57083
Plxdc2	1.6e-28	2.56705
Pde4b	3.42e-14	2.56701
Hs6st3	1.49e-25	2.56605
Pcdh9	4.25e-28	2.56539
Frmpd4	2.02e-28	2.53176
Ctnna2	1.47e-27	2.51725
Nrg1	2.04e-24	2.48128
Rora	2.89e-28	2.4741
Lysmd4	3.2e-39	2.46068
Prkg1	1.9e-28	2.45927
Gm37240	8.08e-40	2.44337
Nrg3os	2.41e-26	2.39929
Galntl6	4.81e-12	2.38647
4933406I18Rik	1.32e-28	2.37193
Slc9a9	1.13e-32	2.37002
Kirrel3	7.92e-20	2.36146
Tafa2	1.11e-19	2.3596
Gab2	2.9e-33	2.34905
Fli1	1.45e-29	2.3446
5330438D12Rik	1.82e-37	2.34158
4930509J09Rik	1.26e-21	2.33834
Gm36975	1.45e-29	2.33061
Erbb4	2.35e-13	2.32749
Ptprj	1.09e-34	2.32602
Xkr4	8.93e-31	2.31909
Gpc5	7.25e-08	2.30377
Trpm3	4.85e-15	2.29958
Adap2os	2.14e-30	2.28797
Arl15	5.64e-34	2.28702
Gm20275	5.42e-37	2.28633
Arhgap45	8.15e-31	2.28114
Prkn	2.51e-35	2.28028
Maml3	6.38e-30	2.27807
Pde4d	2.32e-31	2.25041
Magi2	1.19e-22	2.24887
Dock8	1.6e-32	2.23454
Elmo1	1.12e-25	2.22525
Gm20642	1.87e-26	2.21883
Slc8a1	6.83e-32	2.2021
Dcc	8.15e-20	2.19933
Gm48678	1.57e-32	2.19854
Slco2b1	3.92e-27	2.19099
Dock2	4.32e-32	2.19078
Runx1	3.51e-25	2.18686
Grm7	7.66e-23	2.18566
Gm10790	9.63e-29	2.18377
Dgki	2.21e-24	2.16546
Kcnq5	5.92e-16	2.15896
Lrrc4c	8.14e-17	2.15461
Mdga2	2.52e-24	2.1469
Ncam2	1.98e-23	2.12901
Pip4k2a	1.64e-29	2.12218
Gm2245	1.16e-23	2.11758
Mctp1	9.27e-27	2.10561
Macrod2	1.2e-22	2.10126
Gm46367	3.75e-29	2.08385
Ccser1	3.05e-24	2.08046
Fbxl17	1.51e-31	2.08026
Dscam	2.33e-21	2.06657
Gm2629	9.74e-27	2.06627
Inpp4b	9e-29	2.06525
Usp50	1.17e-29	2.05194
Prkca	2.64e-29	2.05018
Frmd5	4.73e-18	2.03466
Tmeff2	7.32e-16	2.03185
Ctnnd2	1.92e-23	2.01037
Gabrb1	1.8e-20	2.00842
Fhit	9.63e-29	2.00554
Hdac9	2.79e-25	2.00474
Large1	5.76e-27	2.00347
Nr6a1	2.22e-32	1.99754
Asic2	2.85e-21	1.99748
Dpp10	2.92e-16	1.98964
Fgf13	2.2e-16	1.98363
Pde3b	1.72e-23	1.96975
Zfhx3	2.46e-20	1.95945
Gm42439	2.45e-28	1.95504
Fgf12	1.37e-23	1.95419
B3galt1	5.81e-24	1.94891
Nav2	3.68e-28	1.94597
Hexb	3.79e-20	1.94454
Otud7a	6.83e-24	1.92893
Agmo	4.87e-24	1.92621
Tmcc3	1.16e-25	1.92197
4930444A19Rik	1.56e-27	1.91922
Gm20754	3.25e-16	1.91853
Smyd3	9.69e-26	1.91575
Lrch1	7.08e-27	1.8792
Csmd3	1.49e-27	1.87735
Inpp5d	1.78e-22	1.87637
Chn2	7.79e-24	1.87622
0610040J01Rik	9.74e-27	1.87414
Clstn2	6.54e-16	1.86713
Ptprm	1.5e-22	1.8617
Foxn3	9.92e-25	1.84325
Zswim6	4.34e-22	1.84013
Nfia	7e-23	1.83513
Prickle1	9e-21	1.83374
Prickle2	4.81e-25	1.83374
Entpd1	8.49e-25	1.83086
Plxna4	9.53e-22	1.82908
Slc24a3	4.29e-26	1.81986
Immp2l	4.28e-25	1.81769
Gabrb3	1.06e-16	1.81678
4930419G24Rik	4.21e-21	1.80908
Celf2	4.64e-24	1.80738
Robo1	2.08e-17	1.80049
Gm44151	2.73e-23	1.79922
Grid1	1.81e-22	1.7926
Klf12	2.6e-23	1.78347
Wwox	1.75e-22	1.77811
Nr3c2	1.84e-20	1.77424
Slit3	1.04e-10	1.77387
Lrp1b	3.91e-20	1.77359
Synpr	4.09e-14	1.76588
Nav3	6.16e-26	1.7623
Lyn	1.51e-21	1.75507
Tbxas1	8.02e-22	1.75346
St18	4.45e-11	1.74789
Wdr17	1.58e-06	1.74294
Gm16599	6.41e-23	1.74027
Adgrb3	2.15e-18	1.73955
Grid2	7.4e-17	1.73887
Npas3	4.48e-15	1.73796
Gm15738	6.41e-23	1.73627
Snx29	8.01e-22	1.72952
Tbc1d5	3.01e-23	1.71599
Kcnq3	5.92e-20	1.71425
P3h2	6.21e-21	1.71215
Lhfpl3	2.29e-06	1.70837
Grik2	8.09e-16	1.70408
Sntg1	1.36e-14	1.70314
Gm12353	2.04e-24	1.70221
Atrnl1	6.93e-23	1.69616
Ambra1	1.59e-26	1.69238
Gm50035	3.47e-22	1.68191
Ptprd	6.87e-15	1.67173
Ubash3b	1.74e-21	1.67093
Pag1	1.26e-18	1.66816
Ext1	9.83e-19	1.66762
Gm16337	8.49e-25	1.66731
Eml6	4.77e-20	1.66529
Cacnb2	3.55e-18	1.66356
1700111E14Rik	1.82e-20	1.65773
Zfp710	3.36e-20	1.65767
Asap1	2.95e-20	1.65501
Ulk2	5.55e-23	1.65294
Rap1gds1	2.72e-22	1.65136
Ralyl	7.07e-12	1.64573
Nrxn3	1.06e-12	1.63719
Anks1b	1.93e-15	1.63691
Rnf216	9.01e-20	1.63676
A330015K06Rik	2.09e-18	1.63595
Plcb1	1.16e-17	1.62982
Etv6	6.14e-18	1.62493
Adarb2	3.29e-10	1.61753
Lrrc4	8.42e-22	1.61157
Dscaml1	5.65e-20	1.60989
Atxn1	6.02e-22	1.60467
Stab1	1.85e-13	1.59881
Gm12296	3e-18	1.59535
Prkce	3.19e-19	1.59418
Gtdc1	2.86e-20	1.59355
Kcnb2	2.51e-14	1.58209
Pacrg	4.51e-18	1.5818
Fmnl2	9.57e-21	1.57942
Akt3	1.12e-21	1.57928
Gm17106	2.41e-26	1.57554
Gphn	3.26e-24	1.56826
Setbp1	1.96e-19	1.56792
Prkcb	6.18e-22	1.56753
Tgfbr1	2.58e-16	1.56699
Myo1f	5.62e-18	1.564
5730522E02Rik	1.08e-17	1.56375
2021-03-01	1.77e-18	1.55838
Sdk1	4.68e-19	1.55581
Bank1	9.05e-14	1.55454
4930517O19Rik	4.86e-20	1.55251
Zfpm2	1.52e-13	1.54932
Csf3r	1.09e-19	1.54642
Nckap1l	4.86e-20	1.54093
Pard3b	1.24e-16	1.54053
Ccnd3	6.67e-18	1.537
Bach2	3.95e-21	1.53595
Ssh2	1.21e-23	1.53443
Dock4	1.39e-24	1.53382
Plcl2	9.85e-19	1.53315
Frmd4a	2.42e-24	1.52568
Rgs7	3.54e-17	1.51451
Galnt17	4.94e-15	1.51444
Nkain3	5.32e-17	1.50909
Itgam	2.42e-19	1.50814
Sorbs2os	9.23e-19	1.5058
Rnf169	1.65e-23	1.50512
Gm26827	4.86e-20	1.50325
Zfand3	1.22e-22	1.4978
Ttc28	6.51e-20	1.49757
Unc5c	6.3e-13	1.49577
Kcnab1	1.43e-17	1.49422
Tenm3	2.25e-12	1.49191
Cdh12	1.34e-16	1.48664
Phlpp1	1.52e-14	1.48293
Gnaq	1.36e-18	1.48228
Cadm1	1.19e-19	1.48133
Pitpnc1	4.93e-19	1.48052
Numb	1.77e-17	1.47185
Apba1	2.22e-22	1.47155
St6galnac3	3.15e-14	1.4684
Tnr	2.86e-11	1.46482
Mertk	1.98e-13	1.46459
9630028H03Rik	1.67e-19	1.46249
Adap2	1.11e-14	1.45726
Hdac8	8.12e-20	1.4568
Ptprt	3.82e-08	1.45582
Med12l	1.39e-18	1.45077
Zfp536	3.79e-13	1.44694
Arid1b	7.66e-21	1.44014
Insyn2b	5.35e-19	1.43692
Otulinl	2.81e-18	1.4364
Grm3	4.27e-15	1.43331
Naaladl2	5.76e-19	1.4312
Dlgap1	3.01e-08	1.43119
Zfp804a	1.34e-16	1.41977
Diaph2	1.35e-18	1.4196
F13a1	4.89e-06	1.41751
Fchsd2	4.02e-14	1.41589
Gm47167	4.53e-18	1.41116
Pigk	4.89e-10	1.40587
Asb3	2.15e-22	1.40542
Mgat5	5.61e-19	1.40436
Kcnj3	4.6e-15	1.40192
Gm20528	5.43e-16	1.39899
Samd12	5.17e-17	1.39722
Gm26542	1.07e-22	1.39636
Kansl1l	2.56e-18	1.39586
Bcas3	1.35e-19	1.39444
Sgcz	3.86e-05	1.39315
Prr5l	2.8e-08	1.3907
Gm17231	1.09e-19	1.38873
Itgb5	4.59e-17	1.38866
2610020C07Rik	4.55e-23	1.38644
Vti1a	2.53e-18	1.38473
Shisa6	8.3e-12	1.38382
Hecw2	4.18e-15	1.38279
Magi1	2.06e-15	1.3784
Sh3kbp1	1.38e-16	1.37646
Tspan5	4.31e-17	1.37615
Rsf1os1	7.02e-19	1.37444
Ptprn2	4.03e-14	1.37379
Cox16	2.61e-16	1.3728
Ube2e2	1.48e-13	1.36749
Cdh23	1.22e-17	1.36518
Ophn1	8.3e-16	1.36118
Gm28375	4.86e-20	1.35983
Dok6	3.26e-12	1.35715
Gm11149	1.11e-21	1.35535
1600010M07Rik	8.02e-22	1.35117
Xrcc6	9.3e-19	1.34608
Wipf1	7.79e-16	1.34345
Sgcd	3.04e-11	1.34147
Foxp1	3.53e-17	1.33725
Ppm1e	3.13e-14	1.33535
Hivep2	3.15e-13	1.33503
Ust	1.32e-19	1.33244
Rasgrp3	2.27e-12	1.33238
Fam172a	1.82e-18	1.33157
Gm48512	2.42e-19	1.33129
Ankrd44	5.92e-16	1.33033
P2ry12	1.29e-18	1.33014
Adcy2	1.13e-15	1.32725
Mbd5	1.77e-16	1.32516
Ptprg	7.32e-14	1.32063
Oxct1	2.9e-18	1.31677
Phf21a	1.56e-17	1.31482
Acer3	3.13e-18	1.3134
Kansl1	3.74e-17	1.31174
Gm20713	1.31e-09	1.31141
Snx24	1.48e-16	1.31016
Schip1	2.72e-09	1.30663
Gabrg3	2.03e-13	1.30606
Zfp804b	1.08e-12	1.30254
Rere	3.66e-19	1.30123
Mllt10	4.42e-18	1.30076
Dgkb	8.89e-11	1.30006
Rab31	1.53e-16	1.29885
Immp1l	1.43e-21	1.29813
Cntn5	2.62e-09	1.29733
Opcml	8.45e-10	1.29595
Luzp2	3.9e-07	1.29539
Rfx3	7.95e-09	1.29201
Itga9	1.85e-13	1.29107
Rbm47	5e-15	1.28974
Gm26936	1.22e-17	1.28913
Gab1	1.17e-16	1.28858
Snd1	4.22e-17	1.28679
Dennd1a	3.74e-19	1.28543
8030442B05Rik	2.63e-17	1.28458
1700084C06Rik	9.56e-21	1.28295
Cacna1c	2.41e-11	1.28221
Tmem178b	2.79e-12	1.2802
Mgat4c	1.31e-08	1.27773
Nek7	4.34e-13	1.27689
Shisa9	1.97e-13	1.27519
Mitf	2.71e-11	1.27424
Gm38505	4.14e-07	1.27314
Zeb1	4e-13	1.27107
Prkd1	6.04e-16	1.26948
Cpeb3	3e-19	1.26707
Ifitm10	5.52e-15	1.26115
Phactr1	6.34e-10	1.2572
Rapgef5	1.9e-16	1.25436
Tjp1	6.66e-16	1.25338
Ly86	4.23e-11	1.25338
Gm16168	1.14e-15	1.25036
Cntn1	9.64e-15	1.24921
Kcnma1	5.18e-10	1.24404
Fstl4	5.08e-13	1.23541
Slc35f1	1.23e-12	1.23423
Gm19710	1.09e-19	1.231
Gpr158	7.13e-15	1.22794
Dock11	3.58e-15	1.22201
Gm48091	5.35e-19	1.2213
Btbd9	7.42e-16	1.22006
Pip5k1b	1.83e-13	1.21742
Drg1	1.68e-15	1.21725
Rtl4	1.85e-13	1.21644
Man1a	3.92e-12	1.2144
Gm32250	4.21e-21	1.21288
Map3k5	4.21e-16	1.21121
Slc24a2	3.05e-08	1.21036
Rab10	4.69e-14	1.20862
Cdh20	1.21e-11	1.20763
Unc5d	3.91e-10	1.20645
Gm43713	2.46e-19	1.20364
Dyrk1a	7.61e-18	1.19734
Rnf180	1.77e-13	1.19687
Cask	5.78e-14	1.1966
Etl4	3.67e-06	1.19521
Cux1	7.99e-15	1.19384
Crebbp	6.37e-16	1.19238
Rims1	3.61e-11	1.19085
Brinp1	7.97e-10	1.18847
Kcnk13	1.85e-13	1.18614
Pid1	8.64e-07	1.1833
Pde7b	5e-14	1.18162
Gm32036	1.43e-13	1.1811
Lims1	2.38e-14	1.17939
Map3k3	2.83e-14	1.17845
Ctss	4.31e-10	1.17466
Grm1	5.91e-09	1.17339
Tmem164	4.69e-14	1.16958
Edil3	1.02e-07	1.16504
Spock3	4.69e-13	1.16435
6530409C15Rik	2.17e-14	1.16216
E330020D12Rik	4.42e-14	1.16183
Srgap2	4.75e-09	1.16174
Lncpint	2.2e-14	1.16134
Caln1	1.11e-12	1.16062
Smim4	2.25e-16	1.15534
Itpr2	1.21e-11	1.15513
Galnt13	4.99e-14	1.15181
Tns3	4.99e-11	1.15152
Astn2	2.46e-13	1.15002
Cmip	1.79e-16	1.14532
Grip1	1.09e-09	1.1449
Adcy9	9.35e-14	1.14197
2210408I21Rik	3.27e-15	1.14174
Asb2	7.57e-13	1.14092
Faf1	2.93e-15	1.13825
Adgre1	2.39e-11	1.13579
Arhgap39	4.44e-15	1.13259
Pcdh15	0.000273258	1.13221
Frmd4b	1.16e-12	1.13031
Chrm3	4.78e-07	1.12667
Nxph1	0.00170614	1.12592
Sik3	1.4e-11	1.12448
Ggact	7.27e-19	1.12064
Galnt18	6.13e-14	1.11872
Gm37459	1.12e-14	1.1185
Lcor	1.63e-14	1.11828
Atxn7l1	4.19e-14	1.11729
Ppm1h	1.03e-13	1.11655
4930557K07Rik	1.22e-17	1.11548
Rab8b	5.4e-13	1.11461
Rnf150	4.75e-12	1.11432
Nell2	1.12e-10	1.11146
Slc16a7	2.86e-15	1.11004
Pakap	8.73e-12	1.10959
Nf1	2.08e-14	1.10937
Gabbr2	1.14e-11	1.10745
A830008E24Rik	2.39e-11	1.10705
Tgfbr2	1.4e-13	1.10694
Akap6	4.17e-12	1.10389
9130019P16Rik	4.42e-14	1.10255
Btk	1.21e-11	1.10222
Pbx3	2.71e-08	1.10084
Fars2	2.35e-18	1.09949
Cntn4	4.03e-05	1.09496
Gna12	3.32e-12	1.09459
Car10	2.27e-08	1.09424
Fam49b	3.47e-15	1.09385
Thada	3.36e-15	1.09232
Slc2a13	3.27e-10	1.09015
Msra	2.63e-11	1.08918
Mapk10	7.11e-10	1.08753
Spi1	9.24e-11	1.08729
Apbb1ip	5.86e-13	1.08643
Oprm1	1.62e-13	1.08625
Gm32509	5.5e-12	1.08549
Fmnl3	6.09e-12	1.08455
Bin2	1.52e-12	1.08452
Prr14l	3.61e-12	1.08288
Far1os	3.02e-15	1.08276
Cdk19	4.25e-12	1.08143
Cd33	4.71e-11	1.0808
Gm48765	2.57e-16	1.08028
4930532I03Rik	1.14e-15	1.07988
Rapgef2	4.81e-13	1.07944
Ppm1l	1.96e-16	1.07922
2610035D17Rik	4.42e-15	1.07898
4921511C10Rik	2.57e-16	1.07747
Dock10	3.07e-13	1.07627
Gm16541	5.43e-16	1.07356
Xylt1	3.59e-07	1.07263
Akap10	2.28e-13	1.07176
Bbs9	1.36e-11	1.07133
Irak2	3e-11	1.07126
Tg	1.8e-10	1.07078
Gm28501	4.42e-14	1.0694
Gm34408	3.05e-12	1.06877
Rasal2	2.24e-10	1.06861
Atp8a2	4.85e-11	1.06755
Kcnt2	3.79e-11	1.06706
Slc44a5	1.46e-11	1.06563
P2rx7	2.53e-05	1.06027
Rps6ka3	1.74e-13	1.0581
Elf2	8.25e-13	1.05762
Hck	7.57e-13	1.05696
Abhd12	1.86e-11	1.05636
Fam219a	2.68e-13	1.05627
1110051M20Rik	1.83e-15	1.05609
9130015G15Rik	3.05e-12	1.05492
Ctif	6.58e-15	1.05369
Hs3st4	5.62e-09	1.05212
Stxbp6	4.29e-08	1.05123
Fermt3	6.09e-12	1.05056
Gm5086	6.09e-12	1.04854
Chchd3	1.74e-15	1.04621
Gria1	2.76e-06	1.04617
A930015D03Rik	1.21e-16	1.04334
Gng2	3.17e-15	1.04154
Tmem135	9.93e-13	1.03884
Sppl3	2.43e-12	1.03882
Exoc4	4.37e-13	1.03803
Arhgap22	2.5e-10	1.03599
Rptor	2.24e-12	1.03578
Pik3ap1	3.05e-12	1.03563
Gm28379	2.77e-15	1.03409
Gm16351	1.85e-13	1.0333
Grik4	2.8e-15	1.03281
Il6ra	8.7e-09	1.03219
Gpc6	4.49e-06	1.03199
Gna15	9.05e-14	1.03107
St3gal3	5.58e-14	1.03091
Tmem132b	3.51e-10	1.03048
Baz2b	3.87e-11	1.03007
Cntnap5b	1.35e-11	1.02899
Asxl1	1.89e-13	1.02815
Thrb	1.06e-10	1.02798
Runx2	1.67e-10	1.0255
Havcr2	9.24e-11	1.02292
Tbc1d22a	4.67e-14	1.02206
Epb41l2	7.06e-08	1.01423
Tom1l2	1.95e-14	1.01387
Dock3	1.23e-09	1.01373
Lpcat2	4.71e-09	1.01323
Pard3	1.81e-11	1.01225
Arsb	7.25e-11	1.01186
Kcnc2	7.11e-06	1.01031
Cd86	1.8e-10	1.00944
Brip1os	7.93e-14	1.00867
Hpgd	1.85e-13	1.00737
4932443L11Rik	5e-15	1.00707
Fndc9	1.39e-15	1.00372
Il1rapl1	1.16e-06	1.00326
Gm48747	2.4e-15	1.00238
Elk3	4.4e-11	1.00215
2610203C22Rik	9.62e-11	1.0014
Mir99ahg	2.09e-14	1.0012
Mrtfa	5.77e-12	1.00113
Supt3	5.15e-14	1.00104
Sorcs1	7.83e-09	0.998531
Il10ra	3.75e-13	0.998448
Hivep3	2.3e-09	0.997254
Agap1	8.38e-11	0.99597
Acvr1	3.43e-12	0.994892
4930512B01Rik	2.57e-16	0.99418
Dpyd	6.24e-10	0.994082
Gm42477	5e-15	0.994039
Sbf2	3.99e-12	0.993644
Slc13a1	3.33e-08	0.991979
Kcnd3	8.83e-09	0.987195
St3gal6	3.05e-10	0.986811
Sfmbt1	6.1e-12	0.986396
Gm38604	3.48e-13	0.986199
Cacna2d3	1.83e-08	0.986192
Zdhhc14	1.44e-10	0.98369
Dip2b	4.23e-09	0.983108
Ppp4r1	2.57e-10	0.982006
Gm26749	5.91e-13	0.981188
Gm41609	7.04e-15	0.979934
Camkmt	7.24e-12	0.97982
Wasf2	6.93e-13	0.979719
Lcp1	4.71e-11	0.979461
Cx3cr1	1.84e-09	0.978676
Gm27017	1.85e-13	0.978589
Arhgap15	4.49e-09	0.977517
Gm15563	5.43e-16	0.976709
Fat3	3.69e-11	0.975768
Lrrk1	2.39e-11	0.974434
Ank	9.11e-15	0.974072
Skap2	5.15e-09	0.973536
Ube2h	7.57e-10	0.973112
Cdkal1	1.86e-11	0.971452
Qk	1e-09	0.969831
Snx13	2.84e-11	0.967525
Filip1l	1.69e-12	0.965882
Serinc3	2.12e-10	0.964555
Trim30a	6.28e-08	0.96421
Klhl29	1.68e-10	0.964105
Insyn2a	5.61e-10	0.96378
Acyp2	4.93e-14	0.961961
Sncaip	8.69e-11	0.961777
Jazf1	2.57e-16	0.96173
Epsti1	1.31e-09	0.960859
Rmdn1	1.46e-12	0.9601
Map4k3	1.01e-11	0.959545
Nr6a1os	2.15e-14	0.957932
Gmds	2.19e-12	0.95751
Bmp2k	5.36e-10	0.957449
Retreg1	9.11e-12	0.957113
Umad1	3.4e-14	0.956576
Htr4	2.42e-13	0.956046
Enox1	1.37e-07	0.95543
Lgmn	1.04e-09	0.955289
Spock1	1.08e-08	0.954
Ncoa2	2.58e-11	0.952504
Ubac2	6.04e-14	0.951137
Kpna4	2.46e-11	0.950856
Aff3	3.59e-11	0.950663
Gm47271	1.85e-13	0.949718
Pvt1	1.57e-10	0.94947
Gm37679	9.3e-15	0.949305
Plxna4os3	4.42e-14	0.948815
Cntn3	1.39e-10	0.948338
Dlc1	8.29e-14	0.948081
Abi3	3.05e-12	0.94793
Tenm4	3.25e-06	0.945794
Rap1a	2.98e-11	0.940863
Gm1992	5e-15	0.940384
Gm21057	3.51e-10	0.939355
Gm13402	4.42e-14	0.939088
A230057D06Rik	1.04e-09	0.937943
Lrfn2	1.82e-14	0.935597
Mtmr3	1.8e-12	0.935441
Urgcp	7.22e-12	0.934946
Gm48383	1.04e-14	0.934305
Cd180	2.39e-11	0.93407
Sema5a	4.13e-06	0.932546
Chst9	2.14e-10	0.931221
Cfh	4.27e-07	0.931007
Gm10785	2.69e-13	0.930244
Btbd1	7.9e-12	0.930115
Igf1r	1.71e-12	0.929702
Gabrb2	1.3e-12	0.929096
Chst11	3.31e-13	0.929056
Slc35f3	3.97e-08	0.928732
Osbpl9	1.73e-11	0.927717
Fam189a1	3.2e-10	0.927508
Pdlim5	1.79e-09	0.927182
Dnajc6	5.65e-11	0.926542
Agps	5.3e-10	0.925719
Gm15283	9.23e-14	0.923322
Iqsec2	3.02e-12	0.922874
Trappc9	4.27e-11	0.922364
Ptpro	8.46e-12	0.921827
Tbc1d9	1.34e-10	0.921207
Zfp609	2.65e-12	0.91931
Cdh8	1.11e-05	0.917319
4930473A02Rik	7.57e-13	0.91678
Arhgap25	3.33e-08	0.914747
Nol4	4.76e-11	0.914722
Tcf12	2e-10	0.911987
Mmp16	2.97e-06	0.911339
Rit2	4.28e-14	0.908386
Ppp1r21	3.41e-10	0.908174
Pkig	3.84e-10	0.907695
Tbl1x	2.77e-10	0.906973
4930455C13Rik	2.4e-15	0.906633
Chsy3	4.46e-09	0.904414
Fut8	5.96e-11	0.90421
Zfp385b	1.44e-08	0.903736
Atg16l2	4.15e-10	0.903551
Nebl	7.48e-07	0.901124
Smurf2	1.16e-11	0.900855
Extl3	4.29e-12	0.900714
Anks1	1.5e-08	0.900548
Pbx1	7.08e-09	0.899893
Gm37768	4.71e-11	0.899181
Ehbp1	2.21e-12	0.89843
Gm20404	5e-15	0.897802
Dis3l2	3.52e-11	0.897756
Fnip2	2.4e-10	0.896867
Rbpj	0.00144911	0.896813
Armh3	1.69e-12	0.896765
Angptl2	1.76e-13	0.896593
F11r	9.24e-11	0.895536
Pros1	2.07e-08	0.893675
Rcsd1	4.84e-09	0.89351
Slc7a8	2.6e-09	0.893419
Babam2	2.57e-12	0.892542
Robo2	2.15e-07	0.892456
Sox2ot	0.00160103	0.891905
Tafa5	8.36e-14	0.891791
Tmem117	2.88e-12	0.890995
Arhgap31	4.57e-06	0.890927
Erbin	8.92e-09	0.890163
Pde1a	3.12e-06	0.889975
Gm15398	1.43e-07	0.889653
Atg10	4.52e-12	0.889589
Wdr7	4.27e-12	0.888324
Thsd7a	1.6e-08	0.887934
Cab39l	3.63e-09	0.886095
Grb2	1.04e-11	0.885898
Myo1d	1.07e-11	0.884172
Lrba	6.53e-09	0.884117
Casp8	9.24e-11	0.882776
Nalcn	1.41e-09	0.880581
Oxr1	5.17e-08	0.879107
Vps13b	4.33e-11	0.878726
Ppfia2	5.44e-05	0.878622
1700085D07Rik	2.57e-16	0.878538
Commd10	6.46e-10	0.877999
Sybu	1.87e-08	0.877405
1700037C18Rik	7.58e-11	0.874559
Cerk	2.23e-09	0.873821
Cd300c2	6.81e-10	0.873582
Lpin2	1.3e-09	0.873302
Ehd4	4.84e-09	0.870974
Macf1	1.17e-11	0.87058
BC052040	6.29e-09	0.869582
Nlrp1b	3.51e-10	0.869125
Cep112	4.03e-09	0.868441
Arhgap12	2.44e-09	0.86837
Gm28750	4.42e-14	0.867888
Tcf20	3.31e-09	0.867525
Slc7a7	2.53e-09	0.867377
Pias1	1.35e-08	0.866956
Rtn3	1.45e-08	0.866549
Tspan7	3.96e-10	0.866435
Kat6a	2.56e-11	0.865678
Stag1	6.88e-12	0.864545
Cnksr2	6.09e-08	0.8641
Slc12a6	9.55e-09	0.863341
Dip2c	4.1e-09	0.861839
Sik2	4.41e-12	0.859466
Upp2	2.96e-10	0.859178
Stau2	2.83e-09	0.859012
Plekhm3	4.46e-10	0.858806
Gm43376	2.35e-10	0.858091
Tnfrsf11a	1.76e-08	0.858012
Nckap5	7.81e-09	0.85748
Pik3r1	3.24e-07	0.857428
Lpp	3.89e-10	0.857075
Phc2	1.42e-09	0.85611
Lrfn5	0.000251624	0.855808
Dnajc1	2.09e-08	0.854774
Kpna3	6.9e-11	0.853571
Rgs10	1.33e-06	0.853123
Sgk3	1.36e-06	0.852821
E130307A14Rik	1.77e-10	0.852024
4930567K12Rik	4.47e-13	0.851109
Macrod2os1	2.88e-13	0.850887
Heatr5a	5.7e-08	0.850028
Grm8	7.13e-07	0.849857
Cradd	3.93e-09	0.849331
Atp8a1	1.26e-09	0.848633
Mark2	8.62e-12	0.848328
Cnot2	2.11e-08	0.846641
Zfp652	1.53e-08	0.846207
Ranbp9	9.45e-10	0.846051
Bmpr1a	1.79e-10	0.844963
Arih1	4.56e-10	0.843757
Ppp2r2b	1.59e-08	0.843502
Cttnbp2nl	1.21e-07	0.843498
Gm6994	1.68e-11	0.843254
Gm47350	1.04e-14	0.842662
Arhgap26	1.79e-09	0.840657
Peli2	4.14e-10	0.840602
1700109K24Rik	4.16e-13	0.840566
Sox6	5.15e-05	0.8375
Gm15886	1.85e-13	0.837205
Gm26740	9.24e-09	0.837161
Vwa8	2.25e-12	0.836037
4732471J01Rik	6.14e-11	0.835902
Mgat4a	7.58e-08	0.833605
Evl	2.31e-10	0.83345
4930567K20Rik	1.52e-12	0.833077
Apobec1	3.33e-08	0.832871
Nrxn1	1.97e-05	0.832148
Sorcs3	4.83e-06	0.831169
Gm19522	3.51e-10	0.830547
Nrros	1.28e-07	0.829708
Stk3	3.17e-13	0.82868
Ablim1	2.65e-09	0.827945
Lrrc7	1.7e-05	0.825873
Pabpc4	9.58e-12	0.823424
Nmnat2	1.76e-11	0.823129
Trps1	3.04e-05	0.822722
Dennd4a	1.73e-07	0.822663
Tafa1	8.22e-05	0.822069
Specc1	2.72e-09	0.821647
Snx25	5.56e-09	0.820978
Ptpn4	2.79e-12	0.82094
Pla2g4a	1.8e-10	0.8201
Gm49003	1.04e-14	0.819802
Glis3	3.79e-06	0.81976
1700024B18Rik	2.39e-11	0.819114
Lama2	3.33e-08	0.818838
Fbxw11	3e-12	0.817714
Mvb12b	5.62e-10	0.817569
Blnk	9.6e-09	0.8174
Camk4	7.94e-11	0.817146
3110082I17Rik	1.82e-12	0.816749
Foxo3	3.21e-11	0.815706
Ppp1r12b	4.03e-09	0.813701
Gm21798	3.51e-10	0.813442
Amph	1.21e-08	0.813057
Phkb	6.4e-09	0.811769
Dab2	0.0183827	0.811579
Tgfb1	3.33e-08	0.810907
Ccm2	1.85e-07	0.810712
St6gal1	1.87e-10	0.809894
Rabep1	4.63e-10	0.809623
Vrk2	1.45e-07	0.808109
Gm13269	1.89e-08	0.807475
Wdfy3	2.02e-09	0.806739
Thsd7b	9.14e-08	0.804715
Capn3	3.16e-07	0.804029
Man2c1os	4.47e-13	0.802544
Slc44a1	1.57e-09	0.802051
Gm15680	4.71e-11	0.801728
Rnf130	4.37e-09	0.801596
Rbms3	5.05e-08	0.801062
Soga1	4.03e-10	0.800808
Agrp	2.4e-15	0.800755
Rffl	3.24e-10	0.800461
Ryr3	1.62e-05	0.799978
Fbxo11	1.33e-10	0.799691
Rapgef4	9.6e-10	0.798257
Sirpa	6.12e-07	0.797955
Dcaf6	5.09e-09	0.795282
Gtf2h2	1.04e-06	0.794689
Cbfa2t2	8.43e-11	0.793279
Apbb2	1.19e-06	0.793121
Fndc3b	4.73e-10	0.792823
Bicra	2.07e-09	0.791877
Gng12	5.45e-10	0.79148
Fbxw4	5.65e-09	0.790363
Usp37	1.44e-12	0.789618
Ssbp2	4.77e-08	0.788089
Cntnap5c	3.74e-09	0.787893
Elp4	1.37e-09	0.787771
Pard3bos1	5.47e-09	0.7875
Eps15	7.57e-06	0.787309
Pde4dip	1.65e-07	0.786212
Strbp	2.85e-10	0.785673
Slc35f4	9.66e-09	0.785649
Atf7	1.09e-07	0.784584
Unc79	5.69e-08	0.784289
Gm50250	5.18e-11	0.782979
Ntrk3	7.84e-07	0.781971
Cap2	2.48e-08	0.781613
Mir142hg	3.33e-08	0.781525
4931422A03Rik	6.81e-10	0.780157
Agbl4	2e-07	0.779539
Dock1	3.51e-10	0.778558
Kcnrg	9.43e-13	0.777132
Lpxn	7.71e-07	0.776931
Usp32	3.03e-11	0.77661
Tlk2	4.71e-12	0.775371
Zeb2	2.06e-07	0.77526
Fto	3.32e-11	0.774793
St6galnac5	2.36e-06	0.774209
Kif16b	9.83e-09	0.773777
Esrrg	1.52e-12	0.772423
Nrp1	1.41e-06	0.769962
Zbtb16	1.73e-09	0.76974
Glp2r	1.85e-13	0.769463
Inhba	8.81e-11	0.768904
Gm44686	6.09e-12	0.768782
Btrc	5.99e-10	0.766588
Gm50013	2.39e-11	0.766222
Gm17227	5.36e-08	0.765858
Kcnh1	2.09e-11	0.76384
Disc1	4.96e-09	0.762989
Camk2d	6.74e-08	0.762907
Zfr	8.65e-09	0.762907
Pum2	7.71e-08	0.761917
Rsf1os2	2.62e-11	0.761808
Usp9x	8.95e-09	0.761659
Mbnl1	4.68e-06	0.761342
Alcam	1.46e-05	0.761279
Morc3	1.15e-07	0.760963
Pan3	9.81e-10	0.760215
Cdk8	1.42e-06	0.759923
Ncf2	9.24e-09	0.758565
Otulin	6.47e-12	0.757957
Gm28198	6.09e-12	0.757776
Pced1b	1.56e-11	0.757432
Slmap	3.62e-08	0.757384
Fyb	0.000754514	0.756574
Sos2	6.18e-08	0.755944
Kif13a	9.59e-07	0.754486
Eaf2	7.57e-13	0.754314
Rps6ka5	2.53e-08	0.754223
1810062O18Rik	4.14e-09	0.753797
Rin2	2.61e-07	0.752984
Tox	7.46e-06	0.752979
Abl2	1.23e-09	0.752409
Clcn5	5.67e-06	0.752124
Dmd	1.89e-06	0.75212
Pam	1.08e-07	0.751612
Sin3a	5.11e-10	0.750691
Ski	5.74e-09	0.749664
Tpk1	3.33e-08	0.74794
B4galt1	1.92e-08	0.74656
Gm2164	1.76e-08	0.745773
Sh3rf3	1.51e-10	0.74573
Adam10	1.66e-11	0.74497
Dync1i1	9.89e-07	0.741678
Maml1	2.82e-06	0.741465
Sall3	9.24e-09	0.741418
Eps15l1	1.31e-10	0.741205
Tbc1d9b	7.89e-09	0.740875
Lcp2	6.28e-08	0.739197
4930555F03Rik	4e-05	0.737836
Rreb1	1.07e-06	0.737274
Scfd2	2.74e-09	0.73663
Psen1	6.79e-10	0.73614
Prkch	2.65e-06	0.735905
Fign	3.33e-08	0.735872
Vmp1	2.67e-08	0.735486
Ppp2r5e	3.43e-09	0.733091
Rcbtb2	2.75e-06	0.732462
Ankhd1	1.15e-06	0.731155
Mknk1	2.71e-06	0.730307
Wdfy4	3.51e-10	0.730302
Stag2	3.54e-08	0.729595
Pstpip2	1.73e-08	0.726893
Gm31243	3.33e-08	0.726602
Samsn1	4.84e-09	0.724586
Abl1	7.44e-11	0.722434
Smad3	6.1e-11	0.722196
Adamts17	1.13e-08	0.721161
Smap2	1.04e-07	0.721002
Slc4a4	0.00273848	0.719782
Mthfs	8.9e-06	0.71956
Notch2	1.03e-08	0.718903
4930469K13Rik	1.18e-07	0.718388
Cdh18	1.64e-07	0.718261
Tbc1d16	3.81e-07	0.716836
E2f3	2.34e-07	0.715386
Lnpep	6.55e-07	0.714687
Pik3r5	4.84e-09	0.71468
Gm4258	5.73e-08	0.714145
Scaper	2.07e-08	0.71391
AU020206	1.76e-08	0.712404
Wdpcp	1.51e-08	0.711735
Bcl2l1	1.23e-08	0.711624
Ptpn12	9.58e-11	0.71078
Suclg2	4.43e-08	0.710411
Insr	4.27e-09	0.710331
Man1c1	2.39e-09	0.709924
Wwp1	7.37e-09	0.709919
Mthfd1l	1.61e-09	0.709112
Adhfe1	2.64e-07	0.709082
Rnf38	1.15e-06	0.707018
Ncoa1	6.04e-09	0.706181
Kat2b	2.07e-09	0.706119
Gm41764	7.5e-08	0.705884
Lrp5	4.14e-07	0.704081
4930587E11Rik	3.51e-10	0.70296
Capza1	3.95e-09	0.702292
Rasa3	2.09e-08	0.701888
Xpo7	3.27e-08	0.701656
Tmtc2	1.03e-08	0.701578
Gm42962	1.76e-08	0.700136
Rnf220	0.000245692	0.699667
Gm13684	1.31e-09	0.699111
Limch1	5.52e-06	0.698335
Ctdspl	2.37e-10	0.696905
Nbea	6.4e-08	0.6963
Wdfy2	3.86e-07	0.695512
Aig1	8.73e-08	0.694415
Cyp7b1	4.36e-09	0.694376
Ube2k	2.98e-06	0.69414
Gpm6a	5.73e-06	0.693012
Siglech	1.13e-05	0.692984
4930511M06Rik	2.53e-09	0.692291
Ino80	7.5e-08	0.691611
Gm20319	1.73e-06	0.690855
Traf3ip2	5.68e-11	0.690214
Sgms1	8.43e-09	0.690036
4930547E14Rik	1.59e-09	0.689245
Adk	1.12e-08	0.689026
Gtf2f2	1.56e-09	0.687717
Fcrls	3.08e-05	0.687522
Ano4	0.00177751	0.685827
Ldb2	3.69e-06	0.685181
Ror1	3.22e-08	0.684969
Slc7a14	5.04e-06	0.68476
Micu2	1.04e-09	0.68463
Mta3	2.53e-09	0.684538
Slc16a4	6.52e-11	0.683418
Phactr2	1.38e-08	0.682923
Gm46411	4.14e-07	0.682237
Timmdc1	1.98e-09	0.681418
Gm14858	1.52e-12	0.681031
Rasa1	9.91e-07	0.679492
Enox2	2.09e-09	0.679409
Pald1	4.72e-09	0.679099
Osbpl11	3.23e-07	0.678727
Tlr7	6.28e-08	0.678338
Erc2	0.0114402	0.67797
Sipa1l2	9.48e-05	0.677181
Dennd6a	1.53e-07	0.677083
Clasp2	1.76e-07	0.676449
1700025G04Rik	2.93e-07	0.675912
Nfyc	5.61e-09	0.675028
Kdm4c	2.4e-07	0.674147
Plcg2	8.33e-08	0.674079
Zfp182	1.8e-08	0.673949
Rftn1	3.71e-07	0.673628
Cdh13	3.16e-05	0.673602
Lgals9	3.33e-08	0.673275
Xrcc4	1.34e-08	0.672626
Zmat4	4.15e-06	0.672247
Eya4	2.44e-07	0.672049
Arhgap24	4.66e-07	0.671904
Sema6d	2.36e-06	0.670974
Itgb3bp	7.59e-10	0.66948
Tifa	4.71e-11	0.667603
Spred1	1.16e-09	0.667167
Nfkb1	2.54e-08	0.666236
Lrrtm3	7.7e-05	0.665945
Cap1	1.13e-09	0.665669
Fam168a	6.93e-07	0.664579
Sil1	6.29e-08	0.663741
Znrf3	7.92e-09	0.663608
Pacs1	7.91e-08	0.663073
Rbks	4.84e-09	0.66288
Gm47827	2.53e-09	0.662237
Nbas	3.2e-08	0.662103
Gm47523	1.8e-10	0.661349
Znrf2	1.16e-06	0.660497
Ttll11	1.99e-10	0.659503
Copg2	3.72e-09	0.659409
Gm15764	5.43e-08	0.659305
Ccbe1	7.13e-07	0.659086
Sesn1	5.91e-09	0.658163
Map2k4	9.05e-08	0.657231
Chd7	4.12e-06	0.656727
Mib1	4.07e-08	0.656559
Strn3	1.2e-05	0.656053
Peak1	4.21e-05	0.655106
Gcnt7	3.51e-10	0.654759
Exoc6b	3.29e-05	0.654408
Tbl1xr1	1.38e-06	0.654379
4933424G05Rik	6.38e-09	0.654003
Gm13708	4.14e-07	0.653806
Gpr183	2.53e-09	0.653306
Dlg1	3.13e-06	0.651932
Sh3d19	2.92e-06	0.651567
Gm15489	9.24e-09	0.65134
Fkbp15	1.34e-05	0.650923
Zbtb20	5.72e-07	0.650038
Kdm6a	6.52e-07	0.649862
Stambpl1	3.35e-07	0.649599
Rabgap1l	2.29e-05	0.649553
Sox5	0.000272558	0.64919
Astn1	8.38e-08	0.648969
Arid2	3.41e-05	0.647668
Dnm2	4.85e-06	0.647436
Brd4	1.27e-06	0.64717
Rcan2	1.95e-07	0.64679
Ralgapa2	2.44e-07	0.646608
Gna13	1.43e-06	0.645659
Irf5	1.18e-07	0.6456
Vps8	1.75e-07	0.645511
Snta1	7.26e-08	0.644148
4930445B16Rik	9.24e-09	0.644003
Arap3	4.14e-07	0.643306
Tbc1d4	0.000110018	0.643097
Lrrfip1	5.72e-08	0.643056
Ankib1	3.47e-08	0.641853
Svil	2.09e-05	0.641833
Cdk6	1.31e-06	0.640965
Prkag2	1.8e-06	0.640202
Cmtm7	0.000150946	0.64013
A230004M16Rik	2.76e-08	0.639996
Gm49678	5.82e-07	0.639613
Stx8	9.1e-10	0.639551
Itgb1	1.49e-08	0.639064
Hsd17b4	8.45e-09	0.638751
Sh3rf1	2.28e-08	0.638304
Rab11fip3	1.17e-07	0.638018
Cpe	1.88e-05	0.637533
Fam120c	6.04e-10	0.636154
Garnl3	2.66e-07	0.635452
Ephb1	6.36e-07	0.635413
Rars2	5.72e-11	0.634828
Rhoq	2.44e-07	0.634617
Kcnh7	0.00382231	0.634191
Msi2	4.91e-06	0.634078
Nipbl	1.18e-06	0.633775
Gal3st4	2.65e-06	0.632144
4930595D18Rik	1.8e-10	0.632012
Vav3	5.25e-06	0.631596
Dse	1.18e-07	0.631441
Gpr34	0.000153711	0.631422
Traf3	1.12e-08	0.630777
Itgav	6.59e-06	0.630297
Tmtc1	4.59e-10	0.629978
Dleu2	3.63e-05	0.629186
Gm16267	1.31e-09	0.628553
Aff2	1.7e-08	0.62851
Acss1	6.12e-07	0.627842
Adcy8	3.02e-05	0.627152
Rtn4rl1	2.38e-07	0.626331
Adgrl3	8.85e-06	0.626217
Rasgrf1	4.57e-05	0.62617
Scamp1	1.99e-07	0.626096
Usp6nl	4.86e-07	0.626067
Tent2	1.24e-07	0.626046
Gbf1	1.62e-07	0.625873
Mapk4	9.19e-09	0.625646
Pik3cd	6.55e-05	0.625188
Fmn2	3.77e-05	0.624672
Pnpla7	2.06e-05	0.624658
Ttc17	2.41e-07	0.624471
Prex1	4.8e-06	0.623479
Gm42303	4.36e-10	0.623366
Mxi1	3.54e-05	0.622947
Spire1	3.15e-05	0.621909
Zdhhc20	8.05e-07	0.62188
AW554918	1.3e-09	0.620843
Gm48321	1.44e-08	0.620216
Usp24	1.07e-06	0.62016
Glg1	5.31e-07	0.619667
Vps54	1.34e-05	0.619258
Cpne4	6.71e-06	0.618539
Grik1	0.000160148	0.617867
Scamp5	2.25e-06	0.617576
Aim2	1.51e-08	0.616826
Cers6	8.76e-06	0.616052
Abca1	2.98e-06	0.6159
Bcor	4.39e-05	0.615618
Apobec4	4.71e-11	0.615205
Phf6	1.25e-07	0.614839
Prr16	2.22e-05	0.614595
Ostf1	2.67e-06	0.613883
Ptk2	5.39e-06	0.613671
Nhs	7.71e-07	0.613644
Fam222b	4.52e-11	0.613375
Abhd17b	1.83e-07	0.613367
Jmjd1c	8.99e-06	0.612984
Psmd14	7.45e-08	0.612729
Stat5b	5.81e-07	0.612546
Chsy1	7.74e-06	0.611388
Klhl32	5.19e-07	0.611115
Mbtd1	5.49e-06	0.61065
Spred2	5.5e-07	0.610573
Fam135b	8.97e-05	0.610517
Fkbp5	1.1e-05	0.610387
Arl3	7.46e-07	0.61036
Wdr44	4.03e-07	0.610254
Ccdc58	4.78e-07	0.608822
Zmym4	7.16e-07	0.608495
Mtus1	4.97e-06	0.607925
Atxn10	3.92e-08	0.607897
Gucy1a2	3.63e-07	0.607404
Pde8a	4.39e-05	0.606878
Chd9	0.000106229	0.606448
Kcnj6	0.000699232	0.606155
Tmem119	1.43e-06	0.606047
Inpp5a	3.36e-09	0.605384
Ypel2	7.97e-06	0.603973
Nfe2l2	7.52e-07	0.603323
Klhdc10	2.74e-08	0.603224
Picalm	1.97e-05	0.602885
Bmpr2	5.69e-09	0.602507
Plek	1.73e-05	0.601728
Tspan9	3.94e-07	0.601653
Kcnip1	1.65e-05	0.601438
Pygb	8.89e-07	0.600733
Med13	5.67e-09	0.600588
Zfp148	6.06e-06	0.600023
Stt3b	7.72e-07	0.599875
Farp1	0.000436522	0.599561
Gm10130	6.34e-07	0.599399
Pram1	9.24e-09	0.599145
Exoc2	1.81e-08	0.59901
Gm10649	2.72e-08	0.598709
Zc3h12b	1.15e-06	0.598548
Shank2	5.72e-07	0.59847
Mboat1	1.76e-08	0.598189
Sarnp	4.22e-08	0.597717
Tmem132d	3.94e-07	0.597443
Med13l	8.59e-07	0.596492
Cog5	8.8e-07	0.596289
Commd1	1.39e-06	0.596283
Btaf1	1.59e-07	0.596145
Pkia	1.25e-08	0.59602
Tec	0.000299602	0.595426
Pld1	2.52e-07	0.595333
Igsf11	1.58e-06	0.595278
Csrnp3	1.15e-06	0.59441
Tcp11l1	2.37e-08	0.594232
Rala	7.5e-09	0.593047
Xkr6	1.35e-07	0.592944
Gsap	7.7e-05	0.59242
Ubr5	1.44e-06	0.592276
Zswim5	6.02e-10	0.592168
Hecw1	8.96e-05	0.592101
Rab2a	1.32e-06	0.592003
Airn	2.03e-08	0.591603
Gm14798	6.28e-08	0.591258
Ptprk	0.000124994	0.590717
Lair1	0.00222236	0.590666
Pak3	9.43e-07	0.590596
Gria4	0.0033745	0.589859
Rp2	4.94e-09	0.589635
A330040F15Rik	0.000145634	0.589087
Dennd5a	1.2e-06	0.588534
Gm26854	2.53e-09	0.588433
Pdss2	4.86e-08	0.587973
Sycp2	1.02e-08	0.587762
Mog	7.29e-05	0.587553
St3gal5	6.97e-06	0.587019
Garem1	3.32e-10	0.586448
Gm15577	8.92e-07	0.586172
Fcer1g	0.000182993	0.585807
Plppr5	4.17e-06	0.585205
Ppp1r9a	1.62e-06	0.584878
Ap3b1	2.05e-05	0.584695
Gm10563	9.24e-09	0.584401
Ubtd1	4.14e-07	0.584294
Ston2	1.3e-08	0.58365
Otud7b	0.000225022	0.58357
Mcc	4.06e-08	0.583426
Zfp407	5.87e-06	0.58342
Tbcd	5.4e-09	0.583029
Cbfb	5.04e-07	0.582653
Dnmbp	1.22e-07	0.582163
Csf1r	0.000320285	0.581667
Cab39	1.53e-06	0.581228
Rcor1	1.43e-07	0.581153
Clint1	2.95e-07	0.58084
Nipa1	1.38e-09	0.58048
Svop	1.48e-06	0.580204
Usp45	0.000171428	0.580114
Kctd16	0.0252452	0.580085
Mrtfb	5.04e-05	0.579666
Kdm3a	4.36e-05	0.579635
Gm11659	4.71e-11	0.579625
Gigyf2	4.31e-07	0.579602
Mylip	3.34e-05	0.579574
Stard9	6.81e-05	0.577609
Syk	0.000117121	0.577542
Cdh10	0.000480776	0.577332
Nrf1	3.26e-06	0.576
Cfdp1	1.24e-05	0.573661
Stim2	1.54e-08	0.572542
Zhx2	4.84e-09	0.572108
Arid1a	0.000131406	0.571493
Slx4ip	4.04e-06	0.570596
Ctnnd1	1.46e-06	0.570299
Sorbs1	0.000112093	0.57003
Il15	1.65e-05	0.569945
Gm49797	3.13e-06	0.569872
Rbm27	4.3e-07	0.569831
Zc3hav1	2.65e-06	0.569677
Mast4	0.00184704	0.569196
Parm1	1.38e-07	0.569096
Fgd2	3.28e-05	0.568944
Hs2st1	0.000262314	0.567508
Tbc1d23	2.98e-05	0.567499
Manba	0.00374127	0.567315
Plppr1	6.29e-07	0.566518
Pls1	1.12e-08	0.566271
Ccdc73	2.42e-08	0.565874
Rab39	1.43e-06	0.565585
Zfp462	2.52e-05	0.564901
Stat3	1.4e-06	0.564442
Gm38134	1.79e-09	0.56404
Tspan18	5.72e-06	0.563603
Gm15243	2.53e-09	0.563313
Gm15584	4.89e-06	0.56234
Arfgef2	1.18e-08	0.56157
Tfeb	7.71e-07	0.561521
Eri3	1.35e-06	0.560376
Sobp	0.000158857	0.560197
Lrrn1	6.36e-08	0.560174
Sall1	4.54e-06	0.559946
Nell1	5.34e-05	0.559822
Cryl1	6.02e-07	0.559719
Ntng2	1.8e-10	0.559695
Galnt16	4.16e-07	0.559024
Plekhg1	3.12e-06	0.558422
Lrrc8d	2.44e-08	0.558286
Kitl	3.38e-05	0.557778
Gm31323	1.8e-10	0.557675
Znrf1	3.12e-06	0.557333
Hira	1.53e-09	0.557287
Bckdhb	4.39e-07	0.556674
Ksr1	4.06e-06	0.55637
Rsf1	3.11e-05	0.556269
Pkp4	1.93e-06	0.55616
C2cd2	7.59e-06	0.555877
Gm11906	1.18e-07	0.555564
Cdyl2	1.16e-07	0.555218
Itsn1	0.000290403	0.55498
Fbxo34	9.6e-09	0.554623
Serpinb6a	1.02e-06	0.554599
Nptn	2.96e-05	0.554429
Syn3	9.58e-06	0.554381
Mtus2	1e-05	0.554138
Nxpe4	4.86e-09	0.554132
Sez6l	5.01e-05	0.554109
Foxo1	4.21e-06	0.553978
Trerf1	1.19e-06	0.553824
Slc39a11	1.68e-07	0.553497
Nrg2	3.91e-05	0.55299
Pip4p2	4.73e-10	0.552098
Gm16759	1.42e-06	0.550913
Gm15787	2.39e-11	0.550819
Gm36198	6.81e-10	0.550796
Cdh19	1.43e-06	0.55074
4930545L23Rik	3.51e-10	0.550389
Klhl2	9.16e-06	0.549957
Rapgef4os1	4.71e-11	0.54913
2700049A03Rik	1.75e-06	0.549108
Fer	0.000431371	0.548776
Vps13d	7.2e-07	0.548481
Man2a1	1.51e-05	0.548365
Mtss1	0.000113308	0.547035
Pak7	0.000313758	0.546879
Pdzd2	0.000149797	0.54679
Ksr2	2.12e-06	0.546325
Fnip1	2.21e-06	0.545866
Nuak1	0.000299279	0.544517
Cnnm2	6.64e-07	0.544139
Cyb5b	4.83e-07	0.544061
Gfod1	3.45e-07	0.5439
Tnrc18	3.11e-06	0.543541
Gm42413	3.33e-08	0.543342
Cobll1	5.62e-06	0.543186
Mapk14	8.25e-05	0.543125
Rbms1	1.27e-06	0.543026
Gm27153	2.75e-09	0.542868
Ncf1	4.14e-07	0.542794
4930590L20Rik	6.81e-10	0.542751
Snx30	3.53e-07	0.542565
Usp25	4.43e-06	0.541998
Susd6	1.49e-05	0.541748
Gm26954	1.76e-08	0.541237
Htr1f	4e-06	0.540281
Myo1b	0.000101662	0.539892
Ppp2r5c	1.61e-05	0.539786
Sidt1	8.27e-06	0.539528
Msn	1.18e-07	0.53943
Myo9a	3.72e-05	0.538834
Unc93b1	0.000858729	0.538729
Ifngr1	0.000237459	0.538459
Kcmf1	9.5e-06	0.537837
Mllt3	2.26e-06	0.537628
Nhsl2	5.77e-07	0.537511
Smg7	8.5e-08	0.537435
Gm16189	2.53e-09	0.537288
D430041D05Rik	6.15e-05	0.53671
Herc2	2.45e-05	0.536411
Comt	3.02e-05	0.536286
Mast2	5.82e-06	0.534881
Stk4	3.76e-07	0.534615
Cds1	9.01e-06	0.53444
Pik3c2a	0.00435626	0.534111
Atf6	1.69e-06	0.533117
Yaf2	2.42e-07	0.532426
Cacnb4	0.000880339	0.532422
Gm49961	6.28e-08	0.532204
Tspan14	1.68e-06	0.531821
Gm49127	2.53e-09	0.531532
Sla	7.71e-07	0.531294
Ecpas	3.9e-05	0.531285
Cacna2d1	0.000354636	0.531252
Snx18	0.000111322	0.531202
Abi1	7.82e-06	0.530767
Gm15496	6.81e-10	0.530337
Eefsec	1.62e-06	0.530103
Smurf1	9.91e-06	0.529279
Gm15952	5.5e-07	0.529247
Sgip1	7.47e-05	0.529135
Larp1	2.08e-05	0.528801
Fam117b	2.23e-05	0.528054
Nfix	1.29e-05	0.527907
Cdk14	8e-05	0.527893
Dnajc13	2.03e-05	0.52732
4930570B17Rik	1.31e-09	0.527089
Rimbp2	2.43e-06	0.5253
Hcn1	0.00634344	0.525272
Syt1	0.017716	0.525199
Scmh1	2.62e-06	0.524806
Ppp2r3a	6.09e-05	0.524796
Kcnip3	1.12e-06	0.524412
Setd7	4.23e-06	0.524223
Gm11146	4.84e-09	0.524019
Myo16	3.33e-08	0.523715
Nr3c1	3.07e-05	0.523569
Nr2c1	4.82e-06	0.523509
Cobl	7.26e-05	0.522913
Nlk	2.4e-06	0.522693
Dcaf10	3.74e-05	0.52269
Myh9	0.000127115	0.522365
Traf3ip3	1.65e-05	0.522001
Map2k6	2.71e-05	0.521653
Adamtsl1	5.3e-06	0.52066
Mfhas1	1.48e-07	0.520487
Dclre1c	9.46e-07	0.520377
Cltc	4.04e-05	0.520329
St5	2.09e-05	0.5198
Rnf185	4.7e-06	0.519506
Utrn	0.00639365	0.518865
Dpf3	2.24e-07	0.518065
Map2k5	7.82e-07	0.518032
Pde8b	2.33e-06	0.517941
Rnf2	9.66e-06	0.517885
Pou2f1	6.31e-08	0.517633
Gm37229	4.89e-06	0.517286
Sp4	3.71e-07	0.516674
Gpcpd1	0.000104707	0.516044
Xiap	7.11e-05	0.515906
Adamts3	3.95e-07	0.515711
Farsb	8.86e-07	0.515392
Tesk2	1.41e-05	0.514932
Crim1	7.04e-07	0.514779
Gm16093	1.8e-10	0.514628
Gm49417	6.92e-09	0.514506
Gm16552	1.54e-07	0.514312
Cdc42	9.07e-05	0.513967
Nexmif	2.94e-05	0.513394
Magi3	0.000195167	0.513357
Rfx7	2.6e-05	0.513199
Mgll	3.29e-05	0.513149
Map4k5	9.97e-07	0.512901
Rap1gap2	3.03e-08	0.512485
Serpini1	1.84e-05	0.5124
Aftph	6.24e-07	0.512389
Copb1	1.39e-06	0.512059
Ccdc191	3.48e-06	0.511928
Negr1	0.0322976	0.511409
Sumo1	2.88e-07	0.51119
1110019D14Rik	4.14e-07	0.510751
Ripk2	1.62e-05	0.510245
Mcu	4.55e-08	0.508824
Lcorl	0.000140527	0.508806
Lrrc39	2.22e-07	0.508667
4921511I17Rik	2.53e-09	0.508275
Tnks2	3.81e-05	0.507735
D530033B14Rik	7.71e-07	0.507366
Rgs6	3.46e-07	0.507197
Pi4kb	4.05e-05	0.507087
Pip4k2b	5.22e-06	0.507008
P4ha1	2.45e-05	0.506983
Slc9a7	9.51e-06	0.50693
Gm13703	2.22e-07	0.506733
Oma1	2.03e-05	0.506557
Selplg	0.00261853	0.506532
Kctd1	1.43e-06	0.50629
Gatad2a	0.00198483	0.506248
Angptl3	3.03e-05	0.505903
Sh3gl2	4.87e-06	0.505493
Scaf8	2.64e-05	0.504703
4930556J24Rik	4.89e-06	0.504125
Hist1h2be	5.02e-07	0.503929
Traf5	4.89e-06	0.503781
Srr	0.000531175	0.503705
Eml4	4.7e-05	0.502955
Dcaf5	6.68e-09	0.502464
Cyp27a1	1.43e-06	0.502031
Mpp6	5.54e-05	0.500484
Atp9b	9.75e-05	0.500215
Ccdc85a	0.00158983	0.499381
Gm9929	1.43e-06	0.499182
Ncald	0.000586663	0.498523
Cul3	8.92e-05	0.498401
Fbxw8	1.11e-06	0.497938
3300002I08Rik	5.27e-07	0.497739
Tbc1d8	0.00103192	0.497696
Chst8	3.39e-06	0.496831
Tmem126a	4.66e-06	0.496813
Dnajb12	2.81e-05	0.496381
Csnk1e	0.012749	0.496002
Myo18b	9.01e-06	0.495832
A630089N07Rik	8.34e-07	0.495219
Tmem104	5.17e-07	0.494983
Mboat2	5.68e-07	0.494871
Snx9	0.000868904	0.494668
Rabl6	1.75e-06	0.494105
Lyzl4	6.28e-08	0.494057
Cables1	3.05e-05	0.493615
St7	6.79e-07	0.492083
Baz1a	4.89e-06	0.492051
Plekha5	0.000143871	0.491733
Gm11417	3.51e-10	0.49145
Dpp6	0.00577307	0.490975
Ninj2	4.14e-07	0.490818
Rev3l	0.000801357	0.490665
Pex14	2.73e-06	0.490545
Phtf2	0.00329655	0.490223
P2ry14	0.00366303	0.490035
Mettl15	5.24e-07	0.489464
Pafah1b1	2.33e-05	0.489069
Acot7	7.24e-07	0.488376
Gm6277	5.54e-05	0.488107
Vgll4	6.96e-06	0.488001
Klhl15	1.07e-05	0.487958
Mbnl2	4.21e-05	0.487681
Pakap.1	1.39e-06	0.487517
Snx20	5.54e-05	0.48713
Adamts6	1.86e-05	0.486891
Shld1	0.000103122	0.486798
Rras2	6.37e-07	0.486756
Atxn7	0.00050207	0.486749
Rgs7bp	0.000695432	0.486719
Khdrbs2	0.0482373	0.486488
Dym	3.42e-05	0.486487
Gm49226	6.28e-08	0.48635
Nsf	2.21e-05	0.486328
Vxn	9.81e-06	0.486107
Mir133a-1hg	1.18e-07	0.485898
Arhgef3	1.71e-07	0.48568
2210408F21Rik	1.22e-06	0.485376
Slc4a10	0.000143861	0.484689
Cep170	0.000184642	0.484591
Cadps	0.00244071	0.484569
Atp11c	2.11e-05	0.484504
Stk39	6.52e-08	0.483725
Fam91a1	0.000240815	0.483584
Psmd1	7.75e-07	0.483046
Anapc10	7.24e-07	0.483014
Gm10135	3.33e-08	0.482882
Selenop	1.6e-05	0.482551
AU040320	4.51e-07	0.481715
Msantd2	1.66e-06	0.481538
Lrch3	4.58e-06	0.481344
Gm27008	4.14e-07	0.481075
Tasp1	2.83e-06	0.480791
Creb1	6.99e-05	0.480044
Dcun1d1	2.46e-07	0.48004
Arnt2	1.26e-06	0.480012
Gm50152	2.1e-06	0.479426
Cdh9	0.0239409	0.478975
Rnf135	3.03e-05	0.478885
Rabgap1	0.000132811	0.478577
Eya3	1.38e-05	0.478533
Sash1	0.000133087	0.478489
Gm20721	1.75e-07	0.478463
Lsm14a	7.96e-05	0.47798
Atl3	2.83e-05	0.477408
Fbxo38	3.63e-06	0.476885
Tent5d	7.71e-07	0.47678
Neto1	0.00351205	0.475854
Rbm6	0.000222811	0.475266
Cep85l	1.54e-06	0.474277
Tgfbr3	1.34e-06	0.473484
Eda	1.18e-07	0.473196
Lncppara	3.31e-09	0.473188
Naa16	9.14e-05	0.473025
Rab27a	3.24e-05	0.472519
Bicc1	3.56e-05	0.472335
Tcf7l2	1.3e-05	0.472248
Zfp292	4.64e-06	0.471517
Pias2	4.29e-06	0.471365
Gm20732	2.22e-07	0.471114
Pdzd4	1.32e-06	0.470907
Fcho2	7.81e-05	0.470819
Slc49a4	1.04e-05	0.470186
Tent4b	4.92e-06	0.469556
Pik3ca	2.67e-05	0.469487
Xpa	5.96e-06	0.469301
Ptpra	0.000237188	0.469235
Csgalnact1	0.000206607	0.468904
Tulp2	2.65e-06	0.468318
Il6st	0.0011551	0.467946
Gpc4	1.84e-07	0.467106
Spidr	5.94e-06	0.467091
Gm49521	6.28e-08	0.466957
Osbp2	2.31e-05	0.466793
Tmigd3	9.01e-06	0.46673
Tead1	8.84e-05	0.466702
Ltc4s	0.00326878	0.466039
Daam2	0.000282418	0.465784
Rhobtb1	0.00697552	0.465511
Sycp3	2.65e-06	0.465482
Junos	2.65e-06	0.464998
Jmy	3.41e-06	0.46494
Clvs2	1.91e-05	0.464732
Cdkl5	8.28e-05	0.464729
Manf	6.87e-08	0.464692
Itpkb	1.09e-05	0.464168
Stx7	8.01e-06	0.464151
Spop	6.18e-07	0.464143
Rin3	9.01e-06	0.46405
Parp14	9.01e-06	0.463374
Nfatc1	1.65e-05	0.463046
Cp	0.000664369	0.462924
B4galt4	0.000313788	0.462749
Itgbl1	2.36e-05	0.46257
Tbc1d14	6.88e-05	0.462569
Sec63	1.55e-06	0.462278
Fyn	1.54e-05	0.462203
Pcdh7	0.00644277	0.461801
Srpr	2.75e-05	0.461091
Gm17202	2.53e-09	0.46084
Focad	7.63e-06	0.460543
Myl12b	0.000597978	0.460527
Elf1	3.05e-05	0.460519
Brwd1	0.000155329	0.460255
Desi2	6.53e-06	0.459789
Gm11655	3.33e-08	0.459513
Khdrbs1	0.000380525	0.459012
Ntpcr	0.000278373	0.458921
Prdm10	1.02e-07	0.458896
3110021N24Rik	9.7e-06	0.45873
Ptges3	0.000386104	0.458582
Pank2	0.00108032	0.458414
Aff1	0.000187271	0.458277
Wdr45b	8.37e-05	0.458186
2510009E07Rik	2.07e-05	0.457968
Golga5	1.03e-05	0.457882
Purg	3.06e-07	0.457645
Vps11	8.8e-05	0.457571
Gm15478	2.81e-06	0.457547
Gm42917	3.33e-08	0.457071
Nyap2	2.11e-05	0.456946
Smox	0.000111247	0.456906
Itpr1	0.00021722	0.456814
Hipk2	0.000705809	0.456725
Dtd1	4.32e-05	0.456721
Trim14	9.01e-06	0.456241
Epc1	0.000175831	0.456149
Pitpna	2.34e-06	0.45574
Dnajc24	3.07e-06	0.455602
Zfp69	3.03e-05	0.455578
Stk10	0.000518602	0.455483
Elmsan1	3.66e-06	0.455281
Gm11099	9.24e-09	0.455209
Sec24b	4.73e-06	0.455084
Smyd1	4.89e-06	0.455016
Zdhhc2	1.33e-05	0.454199
Tsacc	9.01e-06	0.454004
Dipk1a	1.8e-05	0.453919
Ebf3	1.65e-05	0.453708
Med27	1.71e-08	0.453257
Greb1l	4.26e-06	0.453166
4930415C11Rik	4.84e-09	0.452744
Sntb2	1.11e-05	0.452737
Dpysl2	4.81e-06	0.452706
Sp3	0.000690841	0.45255
Grm5	0.00512009	0.451919
Add3	6.2e-05	0.451814
Depdc5	5.28e-06	0.451372
Fgd3	1.43e-06	0.451073
Fam102b	0.00702038	0.450935
Ergic1	3.65e-09	0.450478
Ube4b	1.88e-05	0.449461
Memo1	7.25e-06	0.449442
Smarca2	1.11e-05	0.4493
Rybp	2.44e-05	0.449034
Pcsk2os2	2.22e-07	0.448684
Plekhm2	2.9e-05	0.448102
Ddx31	5.82e-06	0.447669
Sdccag8	0.000587525	0.447086
4930599N23Rik	1.43e-06	0.446866
Abcb7	1.9e-06	0.446605
Il33	3.23e-05	0.446108
Gpatch2l	5.04e-05	0.445695
Camk2a	0.0420472	0.445236
Slc8a3	5.93e-07	0.445172
Trip4	1.63e-05	0.444748
Slc16a10	1.54e-05	0.444251
Nhlrc2	0.000628638	0.444068
Acsl4	1.2e-05	0.443792
Pigu	2.07e-05	0.443412
Gm39326	1.25e-06	0.443183
Pcca	6.64e-06	0.443125
Fut9	2.58e-06	0.442828
Tdrd3	0.000369886	0.442018
Phf20	0.000273975	0.441956
Rap1b	1.32e-05	0.441821
Dner	3.3e-06	0.441649
Plekho1	7.93e-05	0.441432
2021-03-03	7.22e-06	0.441333
Plaa	7.61e-07	0.44117
Tbc1d12	8.38e-06	0.44111
Lrrn2	4.92e-06	0.440942
Atp2c1	0.00013694	0.440869
Ndufaf2	2.94e-05	0.440851
Esyt2	0.000406702	0.440792
Afg1l	1.85e-05	0.440708
Rab21	2.74e-05	0.440565
Setx	2.63e-05	0.440526
Gm26871	0.00709678	0.440118
Zfyve9	6.22e-05	0.440085
6530403H02Rik	0.00125871	0.440034
Ube2g1	2.32e-08	0.439725
Desi1	1.59e-05	0.43938
Tsc22d2	0.000476564	0.439346
2021-03-04	1.76e-08	0.438781
Wipf2	1.3e-05	0.438464
Ube2w	1.84e-05	0.438082
Fam111a	5.54e-05	0.438034
Adam12	0.000169701	0.437993
Rbpms	0.00609098	0.437434
Rngtt	1.42e-05	0.437401
Pcnx	3.85e-05	0.436411
Erp44	1.14e-07	0.435672
Iqgap2	7.36e-05	0.435259
Prelid3a	1.81e-07	0.434872
Syn2	0.00489826	0.434559
Tbc1d19	6.59e-06	0.433706
Slc7a15	5.54e-05	0.433687
Mon2	7.33e-05	0.432825
Cdk17	2.46e-05	0.432775
Rps6kc1	1.06e-05	0.432746
Hat1	1.77e-05	0.432679
Nfatc3	0.00284084	0.432132
9630013A20Rik	4.14e-07	0.432039
Chrna7	3.9e-07	0.431572
Gm48742	5.08e-06	0.431547
4930484I04Rik	1.76e-08	0.431513
Gm14326	6.62e-07	0.431411
Snx3	1.01e-05	0.431396
Lin52	1.33e-06	0.43056
Csmd2	1.55e-06	0.430525
Actr3	0.000123022	0.430488
Arf4	2.08e-05	0.430482
Gnb1	0.000520316	0.429063
Epha3	1.5e-05	0.428704
Tmem100	0.00151376	0.428651
4831440D22Rik	3.07e-07	0.427953
Dync1li1	1.29e-05	0.427465
Map2k1	1.69e-05	0.426962
Rnf213	5.43e-06	0.426837
Gnal	0.000151276	0.426459
Rsu1	8.95e-06	0.425886
Pcdh11x	0.000742097	0.425819
Traf6	6.29e-06	0.425702
Nck1	0.00314105	0.424989
Dtna	0.00304867	0.424909
Glud1	0.000498209	0.42471
Sptlc2	4.43e-05	0.424635
Fam110b	1.02e-05	0.424242
Gm20616	2.22e-07	0.423843
Gm29514	4.14e-07	0.423793
Tmem170b	0.000790609	0.423736
Lpcat3	0.000207659	0.423655
Kmt2c	6.38e-05	0.422954
Clvs1	1.65e-06	0.4229
Kidins220	0.000953317	0.422663
Gm15614	1.06e-05	0.422484
Snap91	0.00109848	0.422344
Fam13b	0.000178265	0.422137
Lhfpl2	0.000467801	0.422081
Smim14	5.31e-05	0.42183
Gm34868	7.71e-07	0.421522
Casd1	0.000269495	0.421086
Celf1	0.000769312	0.421078
Zzef1	7.95e-05	0.421042
Arid4b	0.000754267	0.420966
Cdc27	1.49e-05	0.420324
Wwc2	0.000112385	0.420171
Cdc73	0.00490881	0.419969
Irf2	0.000133973	0.419543
Vsnl1	3.29e-06	0.419449
A230009B12Rik	4.89e-06	0.419375
Gm46124	2.65e-06	0.419132
Trappc8	1.93e-05	0.418528
Derl1	0.000317584	0.418528
Mapre2	0.000247399	0.418503
Ndfip1	2.2e-05	0.418427
Ccdc93	0.00681493	0.418403
1810034E14Rik	3.32e-07	0.417927
Srgap1	5.26e-05	0.417884
Gnai1	1.49e-05	0.417868
A230001M10Rik	2.65e-06	0.417791
Gm49189	4.14e-07	0.417738
Txlng	6.48e-06	0.417708
Nt5dc1	3.37e-05	0.417545
Wls	0.00214355	0.417246
Arhgef10l	9.31e-05	0.417123
Ulk4	1.89e-05	0.417121
Etfa	0.0004794	0.417101
Mnat1	4.12e-06	0.417075
Kif26b	3.08e-06	0.416842
Plpp1	3.42e-05	0.416686
Ghr	3.72e-06	0.416624
Ctnna1	0.000404877	0.416154
Gm16068	7.71e-07	0.415897
Crlf3	0.00313158	0.415437
Il18	0.000128369	0.415366
Slc10a7	2.94e-05	0.415354
Fmn1	1.5e-06	0.415217
Gm44866	5.54e-05	0.415011
Rab30	2.85e-07	0.414858
Nfam1	0.00159894	0.414299
Wars2	4.89e-06	0.414297
Slit2	0.0099073	0.41417
Rasgef1b	0.000301299	0.413799
Lifr	0.000163798	0.413115
Myo5a	0.00261836	0.413079
Syt16	0.000303837	0.413042
Grik3	3.43e-06	0.412843
Edem1	0.00819964	0.412829
Atad2b	0.000116308	0.412802
Brwd3	2.82e-06	0.412743
Rmnd5a	1.33e-05	0.412674
Cop1	0.00199922	0.412609
Ppp3ca	0.00019574	0.412452
A230006K03Rik	0.00684722	0.412333
Wdr37	7.07e-05	0.411717
Snx2	0.000429768	0.411378
Slc23a2	0.000138196	0.411122
Fryl	1.03e-05	0.410717
Atrn	2.86e-05	0.410682
Arhgap35	1.37e-05	0.410219
Wasf1	0.000917555	0.409805
Il27	4.89e-06	0.409782
Lrp12	0.000473889	0.409754
Sipa1	0.0174221	0.409349
Uri1	3.52e-05	0.409219
Simc1	1.06e-05	0.408924
Larp4b	8.08e-05	0.408913
Asxl3	1.33e-05	0.408883
Cadps2	0.000351405	0.408862
Rb1	7.86e-06	0.408815
Pacsin2	5.37e-05	0.4083
Lrmp	0.00414121	0.408139
Akirin2	0.000706209	0.408112
Igsf6	8.99e-06	0.407852
Mad1l1	6.71e-06	0.40778
Mob3b	9.01e-06	0.407516
Kat7	5.4e-05	0.407494
Ube2e3	3.76e-05	0.406758
Abcb1b	2.91e-05	0.406153
Tnfaip8	0.0397858	0.405497
Ppp1r12a	0.000578102	0.405377
Fbxw15	1.65e-05	0.405214
Gnai3	0.000160148	0.405115
Osbpl3	0.00028885	0.404755
Parp8	6.02e-06	0.40471
Arhgap18	0.00288125	0.404677
Tyw1	0.000665166	0.404649
Fcgr3	3.03e-05	0.404448
Wwp2	2.44e-06	0.404389
Crppa	1.43e-06	0.404335
Sh3pxd2a	0.00327402	0.404269
Map3k14	0.000409886	0.404251
Tpd52	3.93e-05	0.404169
Gab3	2.19e-05	0.404113
Litaf	0.00266473	0.403917
Tnfrsf21	3.03e-05	0.403876
Ndufv2	2.47e-05	0.403588
Tex2	9.48e-08	0.402876
Rundc3b	8.58e-06	0.402862
Map4	0.000105768	0.402236
Nova1	0.000198389	0.402182
4930428E07Rik	1.11e-06	0.402155
Ncam1	0.00606409	0.402028
Nploc4	1.97e-05	0.401604
Spata1	0.000404882	0.401484
Stard8	0.00032109	0.401301
Ifnar2	0.00166714	0.40121
Dtnbos	1e-06	0.401158
Grk5	0.000482677	0.401012
Rab43	0.000501372	0.400988
Dennd2a	4.59e-05	0.400743
Trpm2	0.00188023	0.400709
R3hcc1l	2.6e-06	0.400587
Il1rapl2	0.000172386	0.400445
Tnrc6b	0.00155777	0.400124
Orc3	0.00062082	0.399444
Gstcd	0.00145574	0.399391
Frrs1	0.00869658	0.39915
Asah1	0.000646565	0.398946
Snx12	5.43e-06	0.398888
Grk4	3.62e-06	0.398714
Frs2	2.45e-05	0.398601
Uvrag	0.000242891	0.398469
Maf	0.000622459	0.398417
Gm20470	4.89e-06	0.397999
Gm15813	6.28e-08	0.397989
Flrt2	3.23e-05	0.397713
Lemd3	1.39e-05	0.397632
Gm16124	9.07e-05	0.397542
Tmem163	1.42e-05	0.397476
Psme4	2.99e-05	0.39734
Wtap	8.9e-05	0.397199
Pdzrn4	0.00980383	0.397095
Med6	5.81e-05	0.397083
Zfp827	1.67e-06	0.397079
Zyg11b	0.000202911	0.3965
Micu1	9.95e-05	0.3965
Syndig1	1.31e-08	0.396415
Pkd2l2	6.6e-06	0.396264
Peli1	0.000996599	0.396072
Exoc6	0.000856731	0.395755
Gm15414	4.89e-06	0.395432
1700012D14Rik	0.00142877	0.395409
Gm17130	3.94e-06	0.394798
Herc3	8e-05	0.3944
Dgkg	0.00201172	0.39423
B430010I23Rik	0.043909	0.394107
Pak2	2.84e-05	0.393977
Nedd4l	0.00142931	0.393609
Wdr26	5.88e-05	0.393554
Cpq	0.000293852	0.393323
Itga6	0.000587233	0.393117
Ptchd4	0.0160437	0.3927
Gm11713	0.00015455	0.392089
Tmem241	0.000450723	0.392027
Plcb4	1.62e-05	0.391633
Gm16066	7.71e-07	0.391274
Snap23	3.75e-05	0.391223
Fbxo3	0.00194807	0.390717
Cul1	0.00346087	0.390573
Gm12064	1.18e-07	0.39049
Mapk6	8.05e-05	0.390344
Gpbp1l1	0.000301966	0.389599
Mapkap1	6.19e-06	0.389028
Kazn	0.000159669	0.388924
Lonp2	0.000223133	0.38879
Gm47371	3.03e-05	0.388723
Coro2a	0.00291884	0.388709
Stard5	0.000354006	0.38823
Pdzrn3	0.00283229	0.387801
Ptger4	1.36e-05	0.387727
Ndufs4	1.58e-06	0.387223
Ttll5	1.33e-05	0.387147
Gm26691	0.000437614	0.387107
Aatf	5.2e-05	0.387025
Ank3	0.0181876	0.386668
Sf3b6	0.000592234	0.386629
Slc30a7	1.24e-05	0.386353
Gm28905	9.01e-06	0.386336
Usp47	0.000345826	0.386289
Vkorc1l1	6.69e-05	0.386043
Nipsnap2	6.3e-06	0.385925
Padi2	0.000541689	0.385225
Cyfip2	8.43e-06	0.384822
Aif1	3.03e-05	0.38407
4930556N13Rik	2.65e-06	0.384042
Scarb2	2.97e-06	0.383825
Ddx6	0.000599393	0.38377
Tgfa	0.000362695	0.38352
Elavl1	1.06e-05	0.383394
Ptp4a2	0.000872711	0.382984
Nkain1	4.14e-07	0.382951
Efl1	0.000103835	0.382912
Gm12227	2.22e-07	0.382891
Ndufaf6	0.000181017	0.3824
Sacm1l	0.000109734	0.381855
Mb21d2	4.22e-06	0.381536
Zfyve28	0.000274618	0.381252
Ell2	0.000103618	0.381083
Arhgap32	2.1e-05	0.380907
Cdyl	6.12e-06	0.380674
1700110K17Rik	1.18e-07	0.380614
Pibf1	5.83e-05	0.380505
Zfp942	0.00235375	0.380093
Pknox2	1.08e-06	0.38001
Mthfd2	2.61e-05	0.379995
Tipin	2.68e-06	0.379851
Mbd2	7.87e-07	0.379848
Washc4	0.000409681	0.379828
Dnajc3	3.73e-06	0.379779
Zfp143	0.000958726	0.378486
Bcl2	0.00328473	0.378334
Hmbox1	1.31e-05	0.378155
Ttc39b	0.00566286	0.37743
Gm36992	9.01e-06	0.376905
Dexi	0.000865636	0.376831
Polr3h	1.11e-06	0.37651
9430091E24Rik	2.65e-06	0.376413
Anapc15	0.00939576	0.376019
Trpc5	0.000572334	0.375178
0610043K17Rik	2.22e-07	0.375056
Tet3	0.000313197	0.374926
Abcd2	0.000973539	0.373587
Slc31a1	5.54e-05	0.373575
Dpy19l4	0.000177259	0.373228
Plpp4	0.000248864	0.372816
Dennd1b	2.65e-05	0.372439
Arhgef6	0.00487097	0.371372
Lrrc40	1.16e-05	0.371365
Gm16572	1.43e-06	0.371114
Lrrc28	6.71e-07	0.370979
Csmd2os	1.43e-06	0.370666
Ubr1	0.000854172	0.369954
Vps72	0.000170498	0.369933
Gm5087	4.89e-06	0.369728
Mamld1	1.94e-06	0.368986
Zbtb11	0.0030277	0.368684
Gm46515	1.65e-05	0.368593
Polr2a	0.00121217	0.368528
Gm31763	0.00181013	0.368291
Cog4	0.00186987	0.368281
4933413L06Rik	8.31e-06	0.367808
Sec24d	3.61e-07	0.367752
Wdsub1	0.000184966	0.367679
Tbck	0.00259623	0.367614
Eng	5.54e-05	0.367339
AC163685.1	9.24e-09	0.367335
Psmc1	0.000215	0.367299
Ppp2r2a	0.000306463	0.366724
Lrrc29	9e-07	0.366552
4930549G23Rik	1.43e-06	0.366322
Fam162a	0.00238886	0.366054
Hmgcll1	3.98e-07	0.365656
Mpp5	0.000156588	0.365489
Sergef	2.42e-05	0.365452
Itsn2	0.000187693	0.365345
Stxbp5l	0.0194835	0.365234
Mcmbp	0.00118081	0.365079
Gm9968	0.000330429	0.36484
Saysd1	0.00033453	0.36483
Akap13	0.0189926	0.36479
9330175M20Rik	2.65e-06	0.364522
Rp9	0.00274933	0.36401
Mettl9	0.00557352	0.363598
Pcbd2	0.000116292	0.363516
Pdpk1	0.000228602	0.363437
Abhd17c	0.00139778	0.36312
Ano6	1.32e-05	0.36273
Sipa1l3	0.000828083	0.362636
4921534H16Rik	0.000371724	0.361705
Atg3	0.000598388	0.361598
Prkd3	0.00499646	0.361422
2021-03-06	0.000249519	0.361095
Srl	4.89e-06	0.360465
C79798	3.03e-05	0.360443
Hacd2	4.06e-07	0.360343
Med26	1.65e-05	0.360339
Adcy10	1.97e-07	0.360303
Gm11817	1.18e-07	0.360257
Iqch	1.65e-05	0.360227
[truncated: 1,328 more rows]

## Sheet: Common Genes
DOX Gene Set	avg_log2FC	ACY-1083 Gene Set	avg_log2FC		Description: Common genes differentially expressed in both the DOX Gene Set and ACY-1083 Gene Set
Abca9	1.20284	Abca9	0.355648
Inpp5d	1.18727	Inpp5d	1.87637
Gm47283	0.927823	Gm47283	-1.17415
Ttr	0.869214	Ttr	-0.533513
Cpne7	0.787935	Cpne7	-1.42403
Col6a1	0.650855	Col6a1	-0.726622
Actn1	0.634601	Actn1	-0.938469
Crym	0.547549	Crym	-0.617169
Mrps5	0.510493	Mrps5	-1.06764
Dguok	0.505734	Dguok	-0.750947
Cox6c	0.500365	Cox6c	-0.777887
Ube2q1	0.498916	Ube2q1	-0.792057
Hcn1	0.496825	Hcn1	0.525272
Ntng1	0.490668	Ntng1	-0.967184
Grm7	0.48298	Grm7	2.18566
Ankrd13d	0.471151	Ankrd13d	-0.602247
Slc24a5	0.466398	Slc24a5	-1.34375
Kctd2	0.460582	Kctd2	-0.599447
Hap1	0.449558	Hap1	-1.14753
Arl4a	0.444024	Arl4a	-0.545258
H2afz	0.443748	H2afz	-0.578547
P3h3	0.439435	P3h3	-0.978703
Nrbp2	0.433804	Nrbp2	-0.799114
Sfxn1	0.419707	Sfxn1	-0.849477
Rad51ap2	0.418597	Rad51ap2	-0.796967
Smim26	0.416957	Smim26	-0.579402
Sec61a2	0.398875	Sec61a2	-0.746913
Rps3	0.386806	Rps3	-0.518831
Canx	0.365453	Canx	0.328728
Sdhaf1	0.362763	Sdhaf1	-0.402817
Gga1	0.360517	Gga1	-0.446008
Sh3bgrl3	0.358999	Sh3bgrl3	-0.563672
Spata2l	0.353398	Spata2l	-0.40034
Atp11b	0.352957	Atp11b	-0.721588
Vps13a	0.350972	Vps13a	-0.559438
Sox5	0.346452	Sox5	0.64919
Smarcc1	0.343829	Smarcc1	0.275092
Dym	0.341705	Dym	0.486487
Pnpt1	0.341375	Pnpt1	-0.618472
4930430F08Rik	0.340931	4930430F08Rik	-0.42661
Rnpc3	0.333561	Rnpc3	-1.30492
Iqcb1	0.32968	Iqcb1	0.309075
Nsmce2	0.327463	Nsmce2	0.334607
Pyroxd1	0.325297	Pyroxd1	-0.55521
Dtx4	0.320987	Dtx4	0.270151
Map2	0.313717	Map2	-0.592002
Srpk2	0.30644	Srpk2	-0.737243
Arsa	0.305485	Arsa	-0.435009
Bptf	0.301662	Bptf	-0.470977
Gm16183	0.301249	Gm16183	0.271788
Tmem240	0.297911	Tmem240	-0.376092
Snhg9	0.297402	Snhg9	-0.368021
Tmem132b	0.291077	Tmem132b	1.03048
Ptpn5	0.291071	Ptpn5	-0.672055
Apoe	0.280885	Apoe	-0.551965
Ddx5	0.277436	Ddx5	-1.19705
Depdc5	0.262892	Depdc5	0.451372
Rpl28	0.255409	Rpl28	-0.971757
Prickle2	-0.250769	Prickle2	1.83374
Xist	-0.25812	Xist	-1.25067
Xkr4	-0.2597	Xkr4	2.31909
Kcnab1	-0.266141	Kcnab1	1.49422
Dscaml1	-0.272441	Dscaml1	1.60989
Kcna4	-0.275066	Kcna4	-0.496773
Ube2d1	-0.278589	Ube2d1	0.352377
Lrp1b	-0.286935	Lrp1b	1.77359
P4ha1	-0.288865	P4ha1	0.506983
Cemip	-0.297553	Cemip	0.290996
Tanc1	-0.301263	Tanc1	0.267629
Dcaf5	-0.30285	Dcaf5	0.502464
Myt1	-0.303606	Myt1	0.272746
Per3	-0.306537	Per3	-0.544676
Dpm1	-0.3069	Dpm1	0.303785
Mamld1	-0.311484	Mamld1	0.368986
Adk	-0.312315	Adk	0.689026
Hibadh	-0.323171	Hibadh	0.306493
Slc17a7	-0.328833	Slc17a7	-1.14165
Dyrk1a	-0.330759	Dyrk1a	1.19734
Osbp2	-0.332768	Osbp2	0.466793
Cadm2	-0.336691	Cadm2	2.77009
Plxna4	-0.338841	Plxna4	1.82908
Lbr	-0.340401	Lbr	0.276298
Gnb2	-0.340796	Gnb2	-0.574379
Pdlim5	-0.348666	Pdlim5	0.927182
Setbp1	-0.352792	Setbp1	1.56792
Kctd16	-0.35556	Kctd16	0.580085
Hivep3	-0.357007	Hivep3	0.997254
Cdk19	-0.359501	Cdk19	1.08143
Mapkap1	-0.360841	Mapkap1	0.389028
Hdac7	-0.36264	Hdac7	-0.716422
Kidins220	-0.365499	Kidins220	0.422663
Rimbp2	-0.368798	Rimbp2	0.5253
Sntb2	-0.3717	Sntb2	0.452737
Kcnj6	-0.372422	Kcnj6	0.606155
Rhoa	-0.376227	Rhoa	0.270062
Gm17167	-0.379818	Gm17167	-0.456237
Wtap	-0.384185	Wtap	0.397199
Numa1	-0.391885	Numa1	0.301926
Wwc2	-0.394889	Wwc2	0.420171
Ptprj	-0.395273	Ptprj	2.32602
Kat6a	-0.397181	Kat6a	0.865678
Gm20319	-0.3986	Gm20319	0.690855
Strn3	-0.400388	Strn3	0.656053
Trpc4ap	-0.40649	Trpc4ap	0.308498
Eml6	-0.406565	Eml6	1.66529
Slc30a3	-0.412807	Slc30a3	-0.696137
Mpp5	-0.414049	Mpp5	0.365489
2610507B11Rik	-0.414456	2610507B11Rik	0.342492
Trip4	-0.419598	Trip4	0.444748
Tgfbr1	-0.420247	Tgfbr1	1.56699
Morc3	-0.423105	Morc3	0.760963
Pnrc1	-0.426926	Pnrc1	0.334394
Ablim1	-0.43398	Ablim1	0.827945
Abl1	-0.434384	Abl1	0.722434
Vps13d	-0.435714	Vps13d	0.548481
Snx3	-0.435743	Snx3	0.431396
Rin2	-0.436856	Rin2	0.752984
Trpm2	-0.443686	Trpm2	0.400709
1700025G04Rik	-0.44421	1700025G04Rik	0.675912
Zfp652	-0.449676	Zfp652	0.846207
Mbtd1	-0.45322	Mbtd1	0.61065
Ulk2	-0.462505	Ulk2	1.65294
Cyth1	-0.474411	Cyth1	0.317115
Fut8	-0.48043	Fut8	0.90421
Atp2b3	-0.490772	Atp2b3	0.328326
Rptor	-0.490985	Rptor	1.03578
Ctnnal1	-0.520395	Ctnnal1	0.259248
5330417C22Rik	-0.531589	5330417C22Rik	0.287022
Msn	-0.554972	Msn	0.53943
Scamp5	-0.559001	Scamp5	0.617576
Tead1	-0.560144	Tead1	0.466702
Dock3	-0.560637	Dock3	1.01373
Brwd1	-0.561384	Brwd1	0.460255
Fermt3	-0.84633	Fermt3	1.05056
Slco2b1	-1.16803	Slco2b1	2.19099
