# Supplementary material for: HDAC6 inhibition reverses long-term doxorubicin-induced cognitive dysfunction by restoring microglia homeostasis and synaptic integrity
Source: Theranostics. 2022 Jan 1;12(2):603–19. doi: 10.7150/thno.67410 (PMC8692908; doi:10.7150/thno.67410)
Supplement: Supplementary file 3 — Supplementary table 2. [file thnov12p0603s3.xlsx]

## Sheet: DOX Gene Set vs. DAMs
DOX Gene Set	p_val	avg_log2FC		DAM gene set	-log10(DAM) p-value	avg_log2FC		Description: Common genes that are differentially expressed in both the DOX Gene Set and the DAM gene set
Cd84	1.49532e-10	1.32643		Cd84	3.89505	0.399617
Abca9	8.07543e-11	1.20284		Abca9	3.56594	-1.46002
Inpp5d	4.34421e-11	1.18727		Inpp5d	4.4867	-0.829083
Pld4	9.27907e-10	1.11721		Pld4	5.5114	-0.602282
Ttr	6.69594e-10	0.869214		Ttr	9.91734	2.88963
Cox6c	0.01843	0.500365		Cox6c	9.29798	1.88855
Bcl9	0.0163881	0.49393		Bcl9	1.79007	-2.31643
Ccdc50	0.0410552	0.476184		Ccdc50	1.82845	-0.740553
H2afz	0.00713187	0.443748		H2afz	2.04856	0.515558
Rpl24	0.0469334	0.413133		Rpl24	5.02293	1.08508
Cd63	0.0431664	0.392944		Cd63	41.0122	2.32613
Rps3	0.0341962	0.386806		Rps3	5.23384	0.56153
Dpm3	0.0499777	0.380426		Dpm3	1.40143	0.207471
Uqcrq	0.0156484	0.365271		Uqcrq	3.52051	0.192081
Rnaset2a	0.0374526	0.364547		Rnaset2a	3.53027	0.313578
Sh3bgrl3	0.0466664	0.358999		Sh3bgrl3	6.21492	0.986805
Ap1b1	0.0394636	0.35547		Ap1b1	2.1822	-1.07074
Ifnar1	0.022621	0.339961		Ifnar1	1.70363	0.440325
Fuca1	0.0427856	0.308516		Fuca1	6.76176	1.28544
Bptf	0.0339801	0.301662		Bptf	2.57232	-1.51145
Dpp3	0.031285	0.288971		Dpp3	2.00846	-1.86106
Apoe	0.0261013	0.280885		Apoe	62.7392	3.42899
Ddx5	0.0140046	0.277436		Ddx5	4.53453	-0.697837
Fam53b	0.0356711	-0.255011		Fam53b	2.24552	-2.06205
P4ha1	0.0213105	-0.288865		P4ha1	1.3507	-0.997375
Accs	0.0475119	-0.318872		Accs	2.09797	-2.06903
Dyrk1a	0.0290579	-0.330759		Dyrk1a	2.29448	-0.90924
Mkrn1	0.0444721	-0.334312		Mkrn1	3.27909	-1.42404
Plxna4	0.0214477	-0.338841		Plxna4	3.75819	-3.05475
Lbr	0.00679187	-0.340401		Lbr	3.488	-1.22955
Gnb2	0.0311505	-0.340796		Gnb2	3.31101	-1.2599
Pdlim5	0.0253057	-0.348666		Pdlim5	2.06887	-3.8905
Kidins220	0.0259494	-0.365499		Kidins220	1.89955	0.856554
Klf13	0.0222818	-0.373425		Klf13	1.39659	-1.1603
Wtap	0.00194418	-0.384185		Wtap	1.50073	-0.844499
Cct2	0.0126387	-0.39353		Cct2	2.57379	0.399508
Atp6v1a	0.0110351	-0.397847		Atp6v1a	4.91756	1.11048
Ccdc12	0.0481651	-0.397864		Ccdc12	1.98266	-1.41858
Slc25a25	0.000508508	-0.398571		Slc25a25	1.91808	0.75396
2610507B11Rik	0.00315709	-0.414456		2610507B11Rik	1.79867	0.289977
Tgfbr1	0.0390738	-0.420247		Tgfbr1	8.1964	-0.674167
Morc3	0.014018	-0.423105		Morc3	3.35332	-1.0419
Pnrc1	0.0201228	-0.426926		Pnrc1	1.95742	-0.578988
Rhob	0.04113	-0.432534		Rhob	21.0101	-1.39701
Abl1	0.00391651	-0.434384		Abl1	3.98523	-1.28807
Snx3	0.0348195	-0.435743		Snx3	2.14357	0.327565
Zfyve21	0.0158727	-0.441969		Zfyve21	3.079	1.48323
Zfp652	0.00364713	-0.449676		Zfp652	4.53562	-1.74004
Cd34	0.0110858	-0.453741		Cd34	26.7652	2.23362
Tppp	0.0497695	-0.457649		Tppp	4.22465	-4.26958
Eprs	0.0287077	-0.489599		Eprs	1.40393	0.60957
Lpar6	0.0325243	-0.5065		Lpar6	7.18992	-1.88142
Hars2	0.00252176	-0.518983		Hars2	1.58586	1.37449
Cebpd	0.00552822	-0.526082		Cebpd	6.74666	-3.06183
Atp1b3	0.016262	-0.550473		Atp1b3	9.58764	0.921377
Scamp5	0.00139567	-0.559001		Scamp5	3.73293	-1.88335
Ctsb	0.0172662	-0.746426		Ctsb	68.2556	2.04363
Fermt3	3.98161e-07	-0.84633		Fermt3	1.42069	-0.819108
Slco2b1	1.1999e-10	-1.16803		Slco2b1	17.9364	-1.27008

## Sheet: ACY-1083 Gene Set vs. DAMs
ACY-1083 Gene Set	p_val	avg_log2FC		DAM gene set	-log10(DAM) p-value	avg_log2FC		Description: Common genes that are differentially expressed in both the ACY-1083 Gene Set and the DAM gene set
Ikzf1	1.01e-34	2.57432		Ikzf1	1.91657	-1.01904
Tanc2	1.66e-39	2.57083		Tanc2	4.30741	-0.956633
Plxdc2	1.6e-28	2.56705		Plxdc2	5.53687	0.487538
Slc9a9	1.13e-32	2.37002		Slc9a9	4.77092	-1.39584
Fli1	1.45e-29	2.3446		Fli1	1.75575	-0.721944
Elmo1	1.12e-25	2.22525		Elmo1	6.6158	-1.46357
Slco2b1	3.92e-27	2.19099		Slco2b1	17.9364	-1.27008
Pip4k2a	1.64e-29	2.12218		Pip4k2a	7.42125	-1.11263
Inpp4b	9e-29	2.06525		Inpp4b	1.70054	-1.84046
Prkca	2.64e-29	2.05018		Prkca	1.51631	-0.925677
Pde3b	1.72e-23	1.96975		Pde3b	4.12001	-1.00721
Zfhx3	2.46e-20	1.95945		Zfhx3	17.6757	-1.97609
Inpp5d	1.78e-22	1.87637		Inpp5d	4.4867	-0.829083
0610040J01Rik	9.74e-27	1.87414		0610040J01Rik	4.41172	-0.983298
Ptprm	1.5e-22	1.8617		Ptprm	1.39308	1.29387
Zswim6	4.34e-22	1.84013		Zswim6	2.10844	-1.20236
Nfia	7e-23	1.83513		Nfia	1.75544	-1.02681
Entpd1	8.49e-25	1.83086		Entpd1	8.94581	-1.18936
Plxna4	9.53e-22	1.82908		Plxna4	3.75819	-3.05475
Celf2	4.64e-24	1.80738		Celf2	4.33722	-1.10593
Nav3	6.16e-26	1.7623		Nav3	2.53815	-1.27803
Lyn	1.51e-21	1.75507		Lyn	11.827	-1.25837
Pag1	1.26e-18	1.66816		Pag1	6.86876	-1.08746
Zfp710	3.36e-20	1.65767		Zfp710	4.92279	-1.79028
Asap1	2.95e-20	1.65501		Asap1	1.36455	0.912999
Stab1	1.85e-13	1.59881		Stab1	8.73668	-2.52621
Prkcb	6.18e-22	1.56753		Prkcb	1.3177	0.303203
Tgfbr1	2.58e-16	1.56699		Tgfbr1	8.1964	-0.674167
Myo1f	5.62e-18	1.564		Myo1f	2.30387	0.594321
Csf3r	1.09e-19	1.54642		Csf3r	3.52918	0.728431
Nckap1l	4.86e-20	1.54093		Nckap1l	3.84158	-0.793223
Ssh2	1.21e-23	1.53443		Ssh2	6.62516	-1.33479
Dock4	1.39e-24	1.53382		Dock4	2.33109	-1.3263
Plcl2	9.85e-19	1.53315		Plcl2	2.48623	-0.970614
Frmd4a	2.42e-24	1.52568		Frmd4a	4.01542	-1.284
Itgam	2.42e-19	1.50814		Itgam	11.222	-1.12409
Ttc28	6.51e-20	1.49757		Ttc28	1.37912	-0.685301
Cadm1	1.19e-19	1.48133		Cadm1	33.4102	2.49255
Numb	1.77e-17	1.47185		Numb	4.75135	-1.13655
Mertk	1.98e-13	1.46459		Mertk	1.30987	-0.261147
Adap2	1.11e-14	1.45726		Adap2	4.91963	-1.26435
Med12l	1.39e-18	1.45077		Med12l	3.71073	-3.53626
Fchsd2	4.02e-14	1.41589		Fchsd2	4.46963	-1.79772
Sh3kbp1	1.38e-16	1.37646		Sh3kbp1	2.15729	0.501507
Ophn1	8.3e-16	1.36118		Ophn1	4.56631	-1.64221
P2ry12	1.29e-18	1.33014		P2ry12	61.1689	-2.05155
Oxct1	2.9e-18	1.31677		Oxct1	7.12831	0.919019
Acer3	3.13e-18	1.3134		Acer3	1.96717	0.165088
Rere	3.66e-19	1.30123		Rere	2.30813	-1.52467
Itga9	1.85e-13	1.29107		Itga9	3.02424	-1.9402
Gab1	1.17e-16	1.28858		Gab1	3.06283	-2.22029
Snd1	4.22e-17	1.28679		Snd1	1.41777	0.314025
Zeb1	4e-13	1.27107		Zeb1	1.6986	-1.905
Rapgef5	1.9e-16	1.25436		Rapgef5	3.54735	-2.78777
Tjp1	6.66e-16	1.25338		Tjp1	4.53886	-1.80201
Man1a	3.92e-12	1.2144		Man1a	5.21673	-1.16456
Dyrk1a	7.61e-18	1.19734		Dyrk1a	2.29448	-0.90924
Cask	5.78e-14	1.1966		Cask	1.40543	-0.909845
Etl4	3.67e-06	1.19521		Etl4	5.27286	3.62551
Cux1	7.99e-15	1.19384		Cux1	2.71941	0.295032
Kcnk13	1.85e-13	1.18614		Kcnk13	2.12434	-1.62008
Pid1	8.64e-07	1.1833		Pid1	1.4866	-1.06446
Ctss	4.31e-10	1.17466		Ctss	10.466	0.387942
Srgap2	4.75e-09	1.16174		Srgap2	12.9184	-1.73653
Tns3	4.99e-11	1.15152		Tns3	1.3373	0.460236
Asb2	7.57e-13	1.14092		Asb2	3.9176	-2.00539
Faf1	2.93e-15	1.13825		Faf1	2.32238	-1.16804
Arhgap39	4.44e-15	1.13259		Arhgap39	1.35043	-0.452109
Frmd4b	1.16e-12	1.13031		Frmd4b	3.11916	-1.1719
Rab8b	5.4e-13	1.11461		Rab8b	1.92045	-0.422892
Rnf150	4.75e-12	1.11432		Rnf150	2.46324	0.657188
Tgfbr2	1.4e-13	1.10694		Tgfbr2	3.52745	0.644069
Fam49b	3.47e-15	1.09385		Fam49b	4.29183	-0.846747
Apbb1ip	5.86e-13	1.08643		Apbb1ip	2.59376	-0.626852
Fmnl3	6.09e-12	1.08455		Fmnl3	2.54046	-1.11078
Cd33	4.71e-11	1.0808		Cd33	2.85589	-1.36926
Dock10	3.07e-13	1.07627		Dock10	3.78813	-1.36682
P2rx7	2.53e-05	1.06027		P2rx7	4.67888	-1.40717
Hck	7.57e-13	1.05696		Hck	2.14852	-1.06993
Abhd12	1.86e-11	1.05636		Abhd12	2.11469	0.423508
Fermt3	6.09e-12	1.05056		Fermt3	1.42069	-0.819108
Gng2	3.17e-15	1.04154		Gng2	3.10593	-1.25438
Tmem135	9.93e-13	1.03884		Tmem135	2.64855	-1.17914
Arhgap22	2.5e-10	1.03599		Arhgap22	1.35618	-1.2164
Pik3ap1	3.05e-12	1.03563		Pik3ap1	1.99156	-1.0139
Il6ra	8.7e-09	1.03219		Il6ra	10.21	-1.78922
Gna15	9.05e-14	1.03107		Gna15	6.83066	-1.36409
Lpcat2	4.71e-09	1.01323		Lpcat2	15.9516	-1.31157
Hpgd	1.85e-13	1.00737		Hpgd	5.79634	-0.976939
Il10ra	3.75e-13	0.998448		Il10ra	8.87882	-1.27748
Sbf2	3.99e-12	0.993644		Sbf2	3.07431	-1.67336
St3gal6	3.05e-10	0.986811		St3gal6	6.24271	-1.05862
Dip2b	4.23e-09	0.983108		Dip2b	2.58822	-0.860929
Wasf2	6.93e-13	0.979719		Wasf2	3.76589	-0.769992
Cx3cr1	1.84e-09	0.978676		Cx3cr1	55.106	-1.35991
Ank	9.11e-15	0.974072		Ank	51.9622	4.87659
Qk	1e-09	0.969831		Qk	3.67898	-0.540553
Filip1l	1.69e-12	0.965882		Filip1l	8.64122	-4.17888
Serinc3	2.12e-10	0.964555		Serinc3	30.246	-0.907111
Bmp2k	5.36e-10	0.957449		Bmp2k	4.78476	-0.94647
Lgmn	1.04e-09	0.955289		Lgmn	14.7229	-0.652843
Ncoa2	2.58e-11	0.952504		Ncoa2	2.61779	-2.54818
Abi3	3.05e-12	0.94793		Abi3	3.33536	-0.592831
Rap1a	2.98e-11	0.940863		Rap1a	1.73905	-1.04047
Mtmr3	1.8e-12	0.935441		Mtmr3	1.42775	-1.27238
Cd180	2.39e-11	0.93407		Cd180	8.19821	1.14735
Chst11	3.31e-13	0.929056		Chst11	5.96194	1.25134
Pdlim5	1.79e-09	0.927182		Pdlim5	2.06887	-3.8905
Agps	5.3e-10	0.925719		Agps	1.88557	-1.00818
Tbl1x	2.77e-10	0.906973		Tbl1x	2.59656	-1.39752
Smurf2	1.16e-11	0.900855		Smurf2	1.78414	-0.996766
F11r	9.24e-11	0.895536		F11r	7.6335	-0.874201
Rcsd1	4.84e-09	0.89351		Rcsd1	1.76056	-0.835871
Lrba	6.53e-09	0.884117		Lrba	8.57764	-2.64669
Casp8	9.24e-11	0.882776		Casp8	1.33228	-1.25659
Lpin2	1.3e-09	0.873302		Lpin2	3.007	-1.16804
Macf1	1.17e-11	0.87058		Macf1	1.48495	-0.518032
Arhgap12	2.44e-09	0.86837		Arhgap12	1.47652	-1.263
Slc7a7	2.53e-09	0.867377		Slc7a7	1.35643	-0.965994
Upp2	2.96e-10	0.859178		Upp2	2.89733	2.08494
Stau2	2.83e-09	0.859012		Stau2	1.37119	0.701378
Plekhm3	4.46e-10	0.858806		Plekhm3	1.33288	0.294788
Tnfrsf11a	1.76e-08	0.858012		Tnfrsf11a	3.44588	-1.7835
Pik3r1	3.24e-07	0.857428		Pik3r1	6.32025	-2.07831
Rgs10	1.33e-06	0.853123		Rgs10	2.89253	-0.485482
Heatr5a	5.7e-08	0.850028		Heatr5a	1.39929	-1.28892
Cnot2	2.11e-08	0.846641		Cnot2	1.53193	-0.968213
Zfp652	1.53e-08	0.846207		Zfp652	4.53562	-1.74004
Cttnbp2nl	1.21e-07	0.843498		Cttnbp2nl	5.73899	-1.00812
Mgat4a	7.58e-08	0.833605		Mgat4a	4.1067	-0.925985
Tgfb1	3.33e-08	0.810907		Tgfb1	3.49576	-0.911959
St6gal1	1.87e-10	0.809894		St6gal1	2.93874	1.31418
Slc44a1	1.57e-09	0.802051		Slc44a1	4.22145	1.74592
Gtf2h2	1.04e-06	0.794689		Gtf2h2	3.74503	-1.28286
Apbb2	1.19e-06	0.793121		Apbb2	13.8197	2.65193
Gng12	5.45e-10	0.79148		Gng12	7.11711	1.5449
Atf7	1.09e-07	0.784584		Atf7	1.37734	0.573044
Zeb2	2.06e-07	0.77526		Zeb2	4.52353	-1.0973
Nrp1	1.41e-06	0.769962		Nrp1	8.99892	0.851862
Mbnl1	4.68e-06	0.761342		Mbnl1	4.00206	-0.864032
Morc3	1.15e-07	0.760963		Morc3	3.35332	-1.0419
Kif13a	9.59e-07	0.754486		Kif13a	1.35341	-2.70147
Clcn5	5.67e-06	0.752124		Clcn5	2.41886	-1.97539
B4galt1	1.92e-08	0.74656		B4galt1	1.65911	-0.913787
Adam10	1.66e-11	0.74497		Adam10	1.41292	-0.412605
Lcp2	6.28e-08	0.739197		Lcp2	2.48899	-1.05143
Rreb1	1.07e-06	0.737274		Rreb1	2.12526	-2.1835
Ppp2r5e	3.43e-09	0.733091		Ppp2r5e	3.24287	-1.64197
Rcbtb2	2.75e-06	0.732462		Rcbtb2	1.41792	0.257159
Abl1	7.44e-11	0.722434		Abl1	3.98523	-1.28807
Smad3	6.1e-11	0.722196		Smad3	1.70452	-1.0454
Smap2	1.04e-07	0.721002		Smap2	1.56708	-0.41002
Mthfs	8.9e-06	0.71956		Mthfs	6.67197	1.30327
Notch2	1.03e-08	0.718903		Notch2	1.54262	-1.51577
E2f3	2.34e-07	0.715386		E2f3	2.55266	-3.19432
Pik3r5	4.84e-09	0.71468		Pik3r5	2.21624	-1.00136
Man1c1	2.39e-09	0.709924		Man1c1	1.62266	0.388203
Lrp5	4.14e-07	0.704081		Lrp5	1.5209	-1.0351
Aig1	8.73e-08	0.694415		Aig1	1.46625	1.20161
Siglech	1.13e-05	0.692984		Siglech	19.1023	-0.917863
Fcrls	3.08e-05	0.687522		Fcrls	2.73132	-0.411256
Tlr7	6.28e-08	0.678338		Tlr7	1.42173	-0.270329
Sema6d	2.36e-06	0.670974		Sema6d	1.70811	-1.6879
Tifa	4.71e-11	0.667603		Tifa	1.80923	-1.01225
Spred1	1.16e-09	0.667167		Spred1	1.75961	-0.779636
Sesn1	5.91e-09	0.658163		Sesn1	4.44218	-1.58752
Gpr183	2.53e-09	0.653306		Gpr183	2.29182	-0.901523
Zbtb20	5.72e-07	0.650038		Zbtb20	2.14575	-1.36045
Kdm6a	6.52e-07	0.649862		Kdm6a	2.11207	-2.3567
Stambpl1	3.35e-07	0.649599		Stambpl1	2.20651	-3.11145
Dnm2	4.85e-06	0.647436		Dnm2	2.35313	-1.08826
Gna13	1.43e-06	0.645659		Gna13	2.02605	-0.62646
Irf5	1.18e-07	0.6456		Irf5	1.55977	-0.780502
Snta1	7.26e-08	0.644148		Snta1	4.36957	-2.54991
Arap3	4.14e-07	0.643306		Arap3	3.28289	-2.02376
Itgb1	1.49e-08	0.639064		Itgb1	1.43862	-0.4658
Garnl3	2.66e-07	0.635452		Garnl3	1.34807	-1.30554
Gpr34	0.000153711	0.631422		Gpr34	12.2161	-0.85822
Itgav	6.59e-06	0.630297		Itgav	3.23687	-1.27017
Rtn4rl1	2.38e-07	0.626331		Rtn4rl1	6.40564	-1.17602
Usp24	1.07e-06	0.62016		Usp24	4.33284	-2.44796
Scamp5	2.25e-06	0.617576		Scamp5	3.73293	-1.88335
Abca1	2.98e-06	0.6159		Abca1	2.90612	-0.903497
Ostf1	2.67e-06	0.613883		Ostf1	1.58698	-0.785
Jmjd1c	8.99e-06	0.612984		Jmjd1c	2.64231	-1.38185
Chsy1	7.74e-06	0.611388		Chsy1	2.8634	-1.55899
Arl3	7.46e-07	0.61036		Arl3	2.96807	1.00705
Mtus1	4.97e-06	0.607925		Mtus1	3.91474	-0.792919
Atxn10	3.92e-08	0.607897		Atxn10	4.74292	1.06234
Chd9	0.000106229	0.606448		Chd9	4.37663	-2.49433
Tmem119	1.43e-06	0.606047		Tmem119	58.7563	-2.45611
Ypel2	7.97e-06	0.603973		Ypel2	2.61569	-1.77809
Nfe2l2	7.52e-07	0.603323		Nfe2l2	2.05982	0.370642
Picalm	1.97e-05	0.602885		Picalm	6.5731	-1.00996
Plek	1.73e-05	0.601728		Plek	6.48781	0.642127
Med13l	8.59e-07	0.596492		Med13l	2.86367	-1.01958
Pld1	2.52e-07	0.595333		Pld1	3.2819	-2.34849
Lair1	0.00222236	0.590666		Lair1	2.27666	-0.693422
St3gal5	6.97e-06	0.587019		St3gal5	1.54666	-0.62747
Fcer1g	0.000182993	0.585807		Fcer1g	7.2225	0.691891
Ppp1r9a	1.62e-06	0.584878		Ppp1r9a	3.48014	-1.831
Tbcd	5.4e-09	0.583029		Tbcd	1.69918	2.13152
Csf1r	0.000320285	0.581667		Csf1r	15.5446	-0.468992
Mylip	3.34e-05	0.579574		Mylip	2.19967	-0.815106
Stard9	6.81e-05	0.577609		Stard9	3.0551	-2.6767
Stim2	1.54e-08	0.572542		Stim2	2.09222	2.26873
Arid1a	0.000131406	0.571493		Arid1a	2.25315	-0.739486
Ctnnd1	1.46e-06	0.570299		Ctnnd1	1.31186	-0.891329
Fgd2	3.28e-05	0.568944		Fgd2	10.5405	-1.81676
Rab39	1.43e-06	0.565585		Rab39	2.86884	-2.9494
Sall1	4.54e-06	0.559946		Sall1	5.68452	-1.18953
Lrrc8d	2.44e-08	0.558286		Lrrc8d	3.22492	0.962612
Nptn	2.96e-05	0.554429		Nptn	1.34804	0.478979
Mtss1	0.000113308	0.547035		Mtss1	4.64558	-3.59125
Nuak1	0.000299279	0.544517		Nuak1	1.36732	-0.868192
Mapk14	8.25e-05	0.543125		Mapk14	3.50982	-1.0997
Ncf1	4.14e-07	0.542794		Ncf1	4.68528	-0.981819
Myo1b	0.000101662	0.539892		Myo1b	3.17482	-2.34795
Unc93b1	0.000858729	0.538729		Unc93b1	2.95278	-0.502722
Ifngr1	0.000237459	0.538459		Ifngr1	13.0615	-1.58735
Herc2	2.45e-05	0.536411		Herc2	1.53456	-0.841641
Comt	3.02e-05	0.536286		Comt	3.3174	-0.733885
Tspan14	1.68e-06	0.531821		Tspan14	4.10961	-1.35976
Sla	7.71e-07	0.531294		Sla	4.98692	-1.69905
Nr3c1	3.07e-05	0.523569		Nr3c1	6.86536	-1.79942
Traf3ip3	1.65e-05	0.522001		Traf3ip3	1.57037	-1.21289
Rnf185	4.7e-06	0.519506		Rnf185	1.99386	-2.68374
Xiap	7.11e-05	0.515906		Xiap	1.37872	-0.697408
Crim1	7.04e-07	0.514779		Crim1	2.81094	-3.22693
Mgll	3.29e-05	0.513149		Mgll	1.61797	-1.26396
Aftph	6.24e-07	0.512389		Aftph	2.18452	-1.01578
P4ha1	2.45e-05	0.506983		P4ha1	1.3507	-0.997375
Selplg	0.00261853	0.506532		Selplg	39.4136	-1.2253
Hist1h2be	5.02e-07	0.503929		Hist1h2be	1.78829	-3.753
Cul3	8.92e-05	0.498401		Cul3	1.82561	-1.30152
Csnk1e	0.012749	0.496002		Csnk1e	1.69489	-0.696199
Lyzl4	6.28e-08	0.494057		Lyzl4	3.85728	2.56893
Pafah1b1	2.33e-05	0.489069		Pafah1b1	2.31859	-1.22636
Cep170	0.000184642	0.484591		Cep170	2.04029	-1.05701
Atp11c	2.11e-05	0.484504		Atp11c	1.51342	1.58841
AU040320	4.51e-07	0.481715		AU040320	1.44876	-1.52042
Lrch3	4.58e-06	0.481344		Lrch3	1.96239	-1.306
Rab27a	3.24e-05	0.472519		Rab27a	1.58308	0.026535
Ltc4s	0.00326878	0.466039		Ltc4s	10.7589	-1.53053
Stx7	8.01e-06	0.464151		Stx7	2.01279	0.61604
B4galt4	0.000313788	0.462749		B4galt4	4.9664	-1.58837
Ntpcr	0.000278373	0.458921		Ntpcr	2.82483	-1.12209
Aff1	0.000187271	0.458277		Aff1	1.40895	-1.47041
Epc1	0.000175831	0.456149		Epc1	2.09421	-1.01353
Pitpna	2.34e-06	0.45574		Pitpna	1.36	0.529238
Sp3	0.000690841	0.45255		Sp3	1.60205	-1.4007
Fam102b	0.00702038	0.450935		Fam102b	1.44167	-0.688795
Plekhm2	2.9e-05	0.448102		Plekhm2	4.00484	1.169
Ddx31	5.82e-06	0.447669		Ddx31	2.83211	0.996498
Sdccag8	0.000587525	0.447086		Sdccag8	1.7749	-2.7605
Rap1b	1.32e-05	0.441821		Rap1b	1.99796	-0.376028
Plekho1	7.93e-05	0.441432		Plekho1	3.18954	-0.914253
Rps6kc1	1.06e-05	0.432746		Rps6kc1	2.25008	0.023187
Snx3	1.01e-05	0.431396		Snx3	2.14357	0.327565
Tmem100	0.00151376	0.428651		Tmem100	3.26212	-1.36139
Tmem170b	0.000790609	0.423736		Tmem170b	3.38409	-1.827
Lpcat3	0.000207659	0.423655		Lpcat3	3.36819	-0.736797
Kidins220	0.000953317	0.422663		Kidins220	1.89955	0.856554
Lhfpl2	0.000467801	0.422081		Lhfpl2	2.57397	0.225359
Celf1	0.000769312	0.421078		Celf1	2.26489	-1.35619
Irf2	0.000133973	0.419543		Irf2	1.95526	-0.785588
Ndfip1	2.2e-05	0.418427		Ndfip1	1.67347	-1.59988
Arhgef10l	9.31e-05	0.417123		Arhgef10l	2.39555	-2.66128
Crlf3	0.00313158	0.415437		Crlf3	1.50905	-1.22971
Nfam1	0.00159894	0.414299		Nfam1	2.62088	-1.15928
Lifr	0.000163798	0.413115		Lifr	4.64611	-2.47563
Ppp3ca	0.00019574	0.412452		Ppp3ca	2.11545	-1.05863
Snx2	0.000429768	0.411378		Snx2	2.38471	-1.34241
Slc23a2	0.000138196	0.411122		Slc23a2	5.40739	1.7915
Atrn	2.86e-05	0.410682		Atrn	1.59924	1.12474
Sipa1	0.0174221	0.409349		Sipa1	2.76648	-1.11913
Rb1	7.86e-06	0.408815		Rb1	1.63835	-1.46022
Pacsin2	5.37e-05	0.4083		Pacsin2	1.38719	-0.745223
Akirin2	0.000706209	0.408112		Akirin2	3.66005	-1.24354
Tnfaip8	0.0397858	0.405497		Tnfaip8	1.58257	-1.11728
Tpd52	3.93e-05	0.404169		Tpd52	9.80121	1.6864
Litaf	0.00266473	0.403917		Litaf	1.85132	0.540399
Stard8	0.00032109	0.401301		Stard8	1.41877	-1.2316
Ifnar2	0.00166714	0.40121		Ifnar2	2.13356	0.567473
Tnrc6b	0.00155777	0.400124		Tnrc6b	3.7721	-1.89076
Frrs1	0.00869658	0.39915		Frrs1	2.92923	1.69383
Asah1	0.000646565	0.398946		Asah1	2.27513	-0.658532
Maf	0.000622459	0.398417		Maf	24.5465	-2.25239
Wtap	8.9e-05	0.397199		Wtap	1.50073	-0.844499
Peli1	0.000996599	0.396072		Peli1	1.36625	-0.838332
Wdr26	5.88e-05	0.393554		Wdr26	1.97107	-0.736189
Itga6	0.000587233	0.393117		Itga6	4.44277	-0.904468
Ndufs4	1.58e-06	0.387223		Ndufs4	1.31878	-0.112446
Padi2	0.000541689	0.385225		Padi2	3.47506	1.37253
Aif1	3.03e-05	0.38407		Aif1	1.54473	-0.36882
Scarb2	2.97e-06	0.383825		Scarb2	1.58848	0.465509
Ddx6	0.000599393	0.38377		Ddx6	1.65228	-0.698034
Ell2	0.000103618	0.381083		Ell2	2.25892	2.90391
Pibf1	5.83e-05	0.380505		Pibf1	1.59192	-2.22693
Bcl2	0.00328473	0.378334		Bcl2	2.75436	0.429636
Abcd2	0.000973539	0.373587		Abcd2	4.71518	1.38419
Eng	5.54e-05	0.367339		Eng	3.1745	-1.50302
Itsn2	0.000187693	0.365345		Itsn2	1.64111	-1.00676
Akap13	0.0189926	0.36479		Akap13	3.83499	-1.52619
Upk1b	1.65e-05	0.359102		Upk1b	3.82495	-1.40874
Ctsc	0.000986896	0.356484		Ctsc	1.36977	0.223483
Abca9	0.00979432	0.355648		Abca9	3.56594	-1.46002
Sh3bp5	2e-05	0.355534		Sh3bp5	1.63488	-2.72129
Creb3l2	0.000327733	0.354291		Creb3l2	2.12633	0.871888
Rps6ka1	0.000802954	0.353836		Rps6ka1	9.1703	-1.44806
Epc2	0.0042486	0.35381		Epc2	1.71978	-0.779266
Ube2g2	0.00136258	0.352397		Ube2g2	1.54853	-1.53727
Tmem189	7.07e-05	0.350177		Tmem189	3.67755	0.817607
Zfp532	0.000232451	0.348724		Zfp532	2.15822	-1.97539
Ormdl2	0.000551021	0.344253		Ormdl2	1.66815	1.12414
2610507B11Rik	2.1e-06	0.342492		2610507B11Rik	1.79867	0.289977
Cyfip1	0.0121668	0.341692		Cyfip1	1.68776	-0.386598
Frg1	0.00124481	0.340555		Frg1	1.58634	-0.652773
Srek1ip1	2.29e-05	0.339853		Srek1ip1	1.7522	-2.24934
Pten	0.00121684	0.338477		Pten	3.71722	-1.97954
Rnf149	0.00123892	0.334471		Rnf149	3.83163	1.11119
Sort1	0.0032504	0.334422		Sort1	3.1339	-1.07263
Pnrc1	0.00339737	0.334394		Pnrc1	1.95742	-0.578988
Sdcbp	0.000117878	0.330868		Sdcbp	2.64233	0.600163
Cd9	0.00918821	0.330049		Cd9	53.3566	2.06811
Kcnk12	0.000258287	0.327722		Kcnk12	4.229	-2.77608
Klf3	0.00696257	0.322442		Klf3	1.76379	-1.19155
Zfp141	1.39e-05	0.322162		Zfp141	1.92253	-4.17304
Ptdss1	3.2e-05	0.322105		Ptdss1	1.68056	0.654276
Tab2	0.000746379	0.321393		Tab2	4.54285	-1.17494
Mef2c	0.0381057	0.320734		Mef2c	1.65475	-0.449461
Dram2	0.0039307	0.318315		Dram2	2.60656	-1.17275
Srsf4	4.73e-05	0.318022		Srsf4	2.4385	-1.60955
Gns	0.00635246	0.317847		Gns	6.44287	0.618019
Nrip1	0.0183472	0.316575		Nrip1	8.25433	-1.51085
Zmiz1	0.000138825	0.316417		Zmiz1	1.89009	-0.716931
Ccny	9.06e-05	0.315429		Ccny	1.79253	1.0631
Tmcc1	0.00695812	0.313176		Tmcc1	1.35897	-1.65346
Nfatc2	0.0037561	0.313008		Nfatc2	1.35124	-1.33385
Osbpl8	0.00222344	0.309912		Osbpl8	1.56737	0.405064
Mfap3	0.000165895	0.307544		Mfap3	2.15964	-1.48527
Pfkfb3	0.00631545	0.306479		Pfkfb3	1.34692	0.259029
Mef2a	0.0380424	0.30431		Mef2a	6.80932	-0.930809
Kpna1	0.0117083	0.302841		Kpna1	2.26306	-2.64238
Snx6	0.00796896	0.302654		Snx6	3.7008	-1.77585
Yipf4	0.00289119	0.302195		Yipf4	1.41941	-1.05925
Bckdha	0.000578335	0.302128		Bckdha	1.54636	-0.981269
Acaca	0.00100424	0.298233		Acaca	4.23655	2.38298
Acap2	0.0030162	0.297909		Acap2	1.70312	-1.87966
Cnot8	0.00129794	0.295761		Cnot8	3.48106	-1.41757
Klhl23	0.00191623	0.295564		Klhl23	1.78585	-3.74439
Il16	1.22e-05	0.293249		Il16	6.43424	-1.73619
Gsk3b	0.000339666	0.292349		Gsk3b	1.69785	-0.708932
Cotl1	3.65e-05	0.291512		Cotl1	2.6953	0.477058
Adcy7	0.0348016	0.291351		Adcy7	1.50533	-1.25701
Hs6st1	0.00751474	0.290728		Hs6st1	5.99322	-2.52559
Arhgap4	0.000696065	0.287795		Arhgap4	2.04836	-1.753
Notch1	0.0077262	0.286436		Notch1	1.4221	-2.12223
Kdm3b	0.00458181	0.281019		Kdm3b	1.68074	-1.25343
Braf	0.00445172	0.277028		Braf	1.3105	-1.98081
Lbr	0.00549377	0.276298		Lbr	3.488	-1.22955
Slc29a3	0.000884987	0.275671		Slc29a3	2.63385	-0.80625
Marcks	0.0107964	0.272858		Marcks	37.6253	-1.29321
Ep300	0.00788071	0.271599		Ep300	2.78654	-1.15686
Cep68	0.000711433	0.268503		Cep68	4.99106	-3.43248
Atg4c	0.00033426	0.266585		Atg4c	1.84801	-2.13889
Jarid2	0.00777651	0.261071		Jarid2	1.34545	-0.636425
Mblac2	5.23e-05	0.260199		Mblac2	2.29276	2.48273
Slc40a1	0.0124168	0.258953		Slc40a1	5.79691	-2.05669
Ralb	0.00173168	0.258423		Ralb	3.19169	-1.07883
Vapa	0.000288594	0.25333		Vapa	2.20023	-0.920541
Stim1	0.00179454	0.251854		Stim1	1.5975	-2.20456
Rgl1	0.000347731	0.251547		Rgl1	3.45353	-2.77226
Cst3	0.0125658	-0.287903		Cst3	6.05947	-0.22888
Rpl31	0.0359835	-0.302041		Rpl31	6.12139	1.23315
B230354K17Rik	0.0493619	-0.346086		B230354K17Rik	2.23241	-2.37414
Rnasek	0.00416854	-0.365311		Rnasek	5.14183	0.759228
Atp6v1f	0.0482415	-0.375625		Atp6v1f	1.99731	0.181466
Use1	0.01918	-0.381625		Use1	2.9635	0.900268
Mt1	0.0479686	-0.398751		Mt1	10.7307	1.59695
Ran	0.0406923	-0.450648		Ran	1.58588	0.465249
Rps4x	0.0141708	-0.463155		Rps4x	13.3702	1.18315
Med21	0.0178463	-0.46865		Med21	1.49941	-1.7656
Bptf	0.00674623	-0.470977		Bptf	2.57232	-1.51145
Ctdsp2	0.0145293	-0.48549		Ctdsp2	1.46713	-0.737475
Wdr61	0.0324793	-0.488018		Wdr61	1.924	-1.61512
E230001N04Rik	0.00185419	-0.488985		E230001N04Rik	2.19783	-3.56035
Rpl12	0.0448612	-0.489879		Rpl12	10.3836	1.16673
Rpl36al	0.0423145	-0.506383		Rpl36al	2.79037	0.256009
Rpl30	0.037721	-0.508801		Rpl30	10.0837	1.2676
Rps3	0.012664	-0.518831		Rps3	5.23384	0.56153
Rab14	0.0101789	-0.521014		Rab14	2.75849	-0.640263
Galc	0.021244	-0.522381		Galc	2.02631	0.505976
Ttr	9.1e-05	-0.533513		Ttr	9.91734	2.88963
Serbp1	0.00684235	-0.537769		Serbp1	2.04155	-0.705363
Rps8	0.0331823	-0.548256		Rps8	11.7389	1.11058
Csf2ra	0.00248771	-0.551728		Csf2ra	9.57717	1.8641
Apoe	2.32e-05	-0.551965		Apoe	62.7392	3.42899
Ip6k1	0.0233895	-0.55372		Ip6k1	2.85622	-1.48349
Rnf167	0.0145108	-0.556882		Rnf167	1.40315	-1.00498
Cspp1	0.0039029	-0.559504		Cspp1	1.51275	-5.86848
Sh3bgrl3	0.0158781	-0.563672		Sh3bgrl3	6.21492	0.986805
Gnb2	0.0315419	-0.574379		Gnb2	3.31101	-1.2599
H2afz	0.00531517	-0.578547		H2afz	2.04856	0.515558
Pdhb	0.0423393	-0.582776		Pdhb	2.39974	0.690264
Ckb	0.0251643	-0.586826		Ckb	9.25295	-1.52896
Rps19	0.02798	-0.617253		Rps19	12.468	1.13493
Atrx	1.77e-05	-0.61792		Atrx	1.55859	-0.704373
Ddx17	0.000167398	-0.619447		Ddx17	2.98564	-0.907667
Rps20	0.039956	-0.624512		Rps20	17.3981	1.17176
Golgb1	0.0275119	-0.631777		Golgb1	1.50937	-1.58565
Pcbp2	0.00188726	-0.635756		Pcbp2	1.94484	0.41783
Rpl27a	0.0465844	-0.642047		Rpl27a	6.22244	0.814475
Ptma	0.00230368	-0.642293		Ptma	1.89129	0.561696
Grina	0.000150698	-0.652015		Grina	3.6981	0.897764
Fth1	0.000159663	-0.654167		Fth1	42.318	1.51412
Atp2b1	4.41e-07	-0.655641		Atp2b1	1.78648	-1.22972
Gas5	0.00894418	-0.656376		Gas5	5.62282	1.15843
Cox8a	0.00824411	-0.658551		Cox8a	6.04075	1.01694
Zdhhc21	0.000862141	-0.669638		Zdhhc21	2.01697	1.77386
Rap2b	0.00137038	-0.672981		Rap2b	6.17764	1.83845
Ppib	0.00126827	-0.673555		Ppib	2.25201	0.358255
Maged1	0.000783705	-0.679654		Maged1	2.76189	0.302014
Tecr	0.0016618	-0.685546		Tecr	1.5464	0.513096
Zmynd8	0.00688748	-0.708065		Zmynd8	1.65907	-0.646872
Abcc5	0.00038144	-0.717187		Abcc5	2.18653	-1.91481
Jun	0.00182533	-0.723128		Jun	1.91026	-1.24308
4632427E13Rik	0.000132755	-0.738514		4632427E13Rik	1.39818	3.80597
Taf1d	0.000456968	-0.740321		Taf1d	1.79438	-2.83706
Ssr4	0.00283289	-0.774729		Ssr4	14.1235	1.56141
Cox6c	0.0051827	-0.777887		Cox6c	9.29798	1.88855
Rpl37a	0.00284617	-0.778427		Rpl37a	21.2177	1.36878
Rpl6	8.73e-05	-0.788189		Rpl6	6.90795	0.823215
Srsf5	1.65e-07	-0.791242		Srsf5	1.43142	-0.706777
Gpi1	0.00118497	-0.792164		Gpi1	3.12465	0.364482
Abca2	0.00930153	-0.797722		Abca2	1.48878	1.0804
Lmo4	0.000472513	-0.800672		Lmo4	1.77607	-1.21947
Rbm39	1.58e-12	-0.802227		Rbm39	4.10429	-1.07782
Mycbp2	5.68e-16	-0.807515		Mycbp2	1.99744	-0.71658
Rpl10a	0.000737703	-0.811482		Rpl10a	13.1222	1.35936
Rps6kb2	0.00119475	-0.812234		Rps6kb2	2.24873	-0.642817
Ube2d3	0.00739016	-0.884308		Ube2d3	1.33735	0.308001
Tnrc6c	1.09e-11	-0.92353		Tnrc6c	1.32157	-1.49666
Hnrnph1	9.21e-08	-0.951886		Hnrnph1	1.53506	-0.656563
Etnk1	1.31e-07	-1.00023		Etnk1	1.42381	-1.01122
Tia1	4.08e-09	-1.00588		Tia1	1.31356	-1.93988
BC005561	9.35e-07	-1.05173		BC005561	1.60987	-3.71493
Son	2.79e-18	-1.05511		Son	2.64966	-1.0634
Srsf11	3.96e-11	-1.07918		Srsf11	1.60488	-0.880404
Clk1	4.23e-16	-1.10431		Clk1	3.45105	-1.6506
Slc25a3	3.52e-11	-1.10752		Slc25a3	1.43175	0.526758
Atp6v0b	2.08e-21	-1.12496		Atp6v0b	5.61945	0.858152
Neat1	0.011096	-1.14106		Neat1	1.85473	0.423051
Rogdi	4.4e-07	-1.16993		Rogdi	4.82076	-2.66034
Ewsr1	1.26e-14	-1.17704		Ewsr1	1.40145	-0.909505
Ddx5	2.31e-25	-1.19705		Ddx5	4.53453	-0.697837
Pabpn1	9.56e-18	-1.25029		Pabpn1	1.89095	-2.08322
Luc7l3	1.54e-14	-1.28089		Luc7l3	1.85508	-0.636091
Malat1	1.56e-49	-1.65045		Malat1	17.9358	-1.28081
